# Supplementary material for: TopEC: prediction of Enzyme Commission classes by 3D graph neural networks and localized 3D protein descriptor
Source: Nat Commun. 2025 Mar 20;16:2737. doi: 10.1038/s41467-025-57324-5 (PMC11923149; doi:10.1038/s41467-025-57324-5)
Supplement: Supplementary file 3 — Supplementary Data 1 [file 41467_2025_57324_MOESM3_ESM.zip]

Archive with 112 entries (97 files):
- Data_S1/
- Data_S1/README.md
- Data_S1/table1/
- Data_S1/figure2/
- Data_S1/figure2/TopEnzyme_AF703PDB300.txt
- Data_S1/figure2/PDB300_subsub.html
- Data_S1/figure2/PDB300_sub.html
- Data_S1/figure2/PDB300_main.html
- Data_S1/figure2/PDB300_designation.html
- Data_S1/figure2/AF703_subsub.html
- Data_S1/figure2/AF703_sub.html
- Data_S1/figure2/AF703_main.html
- Data_S1/figure2/AF703_designation.html
- Data_S1/figure2/AF703PDB300_subsub.html
- Data_S1/figure2/AF703PDB300_sub.html
- Data_S1/figure2/AF703PDB300_main.html
- Data_S1/figure2/AF703PDB300_designation.html
- Data_S1/table1/.ipynb_checkpoints/
- Data_S1/table1/mainclass/
- Data_S1/table1/hierarchical/
- Data_S1/table1/hierarchical/CLEAN_Comb826.html
- Data_S1/table1/hierarchical/EnzyNet_fold_sites.txt
- Data_S1/table1/hierarchical/EnzyNet_fold.txt
- Data_S1/table1/hierarchical/Enzynet_temp_local.txt
- Data_S1/table1/hierarchical/EnzyNet_temp.txt
- Data_S1/table1/hierarchical/TopEC_distance_TEMP_4digs.html
- Data_S1/table1/hierarchical/TopEC_distance_TEMP_1digs.html
- Data_S1/table1/hierarchical/TopEC_distance_TEMP_3digs.html
- Data_S1/table1/hierarchical/TopEC_distance_TEMP_2digs.html
- Data_S1/table1/hierarchical/TopEC_distance_FOLD_4digs.html
- Data_S1/table1/hierarchical/TopEC_distance_FOLD_3digs.html
- Data_S1/table1/hierarchical/TopEC_distance_FOLD_2digs.html
- Data_S1/table1/hierarchical/TopEC_distance_FOLD_1digs.html
- Data_S1/table1/hierarchical/DeepFRI_TEMP_local.html
- Data_S1/table1/hierarchical/DeepFRI_TEMP.html
- Data_S1/table1/hierarchical/DeepFRI_FOLD_local.html
- Data_S1/table1/hierarchical/DeepFRI_FOLD.html
- Data_S1/table1/mainclass/TopEC_distances_angles/
- Data_S1/table1/mainclass/TopEC_distances_angles/TopEnzyme_TEMP.html
- Data_S1/table1/mainclass/TopEC_distances_angles/TopEnzyme_FOLD.html
- Data_S1/table1/mainclass/TopEC_distances_angles/Combined_TEMP.html
- Data_S1/table1/mainclass/TopEC_distances_angles/Combined_FOLD.html
- Data_S1/table1/mainclass/TopEC_distances_angles/BindingMOAD_TEMP.html
- Data_S1/table1/mainclass/TopEC_distances_angles/BindingMOAD_FOLD.html
- Data_S1/table1/mainclass/DeepFRI/
- Data_S1/table1/mainclass/TopEC_distances/
- Data_S1/table1/mainclass/TopEC_distances/TopEnzyme_TEMP.html
- Data_S1/table1/mainclass/TopEC_distances/TopEnzyme_FOLD.html
- Data_S1/table1/mainclass/TopEC_distances/Combined_TEMP.html
- Data_S1/table1/mainclass/TopEC_distances/Combined_FOLD.html
- Data_S1/table1/mainclass/TopEC_distances/BindingMOAD_TEMP.html
- Data_S1/table1/mainclass/TopEC_distances/BindingMOAD_FOLD.html
- Data_S1/table1/mainclass/EnzyNet/
- Data_S1/table1/hierarchical/.ipynb_checkpoints/
- Data_S1/table1/hierarchical/.ipynb_checkpoints/EnzyNet_fold_sites-checkpoint.txt
- Data_S1/table1/hierarchical/.ipynb_checkpoints/EnzyNet_fold-checkpoint.txt
- Data_S1/table1/hierarchical/.ipynb_checkpoints/EnzyNet_temp-checkpoint.txt
- Data_S1/table1/hierarchical/.ipynb_checkpoints/Enzynet_temp_local-checkpoint.txt
- Data_S1/table1/hierarchical/.ipynb_checkpoints/TopEC_distance_TEMP_1digs-checkpoint.html
- Data_S1/table1/hierarchical/.ipynb_checkpoints/DeepFRI_FOLD_local-checkpoint.html
- Data_S1/table1/mainclass/DeepFRI/local/
- Data_S1/table1/mainclass/DeepFRI/local/TopEnzyme_TEMP.html
- Data_S1/table1/mainclass/DeepFRI/local/TopEnzyme_FOLD.html
- Data_S1/table1/mainclass/DeepFRI/local/Combined_TEMP.html
- Data_S1/table1/mainclass/DeepFRI/local/Combined_FOLD.html
- Data_S1/table1/mainclass/DeepFRI/local/BindingMOAD_TEMP.html
- Data_S1/table1/mainclass/DeepFRI/local/BindingMOAD_FOLD.html
- Data_S1/table1/mainclass/DeepFRI/full_struc/
- Data_S1/table1/mainclass/DeepFRI/full_struc/TopEnzyme_TEMP.html
- Data_S1/table1/mainclass/DeepFRI/full_struc/TopEnzyme_FOLD.html
- Data_S1/table1/mainclass/DeepFRI/full_struc/Combined_TEMP.html
- Data_S1/table1/mainclass/DeepFRI/full_struc/Combined_FOLD.html
- Data_S1/table1/mainclass/DeepFRI/full_struc/BindingMOAD_TEMP.html
- Data_S1/table1/mainclass/DeepFRI/full_struc/BindingMOAD_FOLD.html
- Data_S1/table1/mainclass/EnzyNet/local/
- Data_S1/table1/mainclass/EnzyNet/local/TopEnzyme_TEMP_wflips.html
- Data_S1/table1/mainclass/EnzyNet/local/TopEnzyme_TEMP_flips.html
- Data_S1/table1/mainclass/EnzyNet/local/TopEnzyme_TEMP.html
- Data_S1/table1/mainclass/EnzyNet/local/TopEnzyme_FOLD_wflips.html
- Data_S1/table1/mainclass/EnzyNet/local/TopEnzyme_FOLD_flips.html
- Data_S1/table1/mainclass/EnzyNet/local/TopEnzyme_FOLD.html
- Data_S1/table1/mainclass/EnzyNet/local/Combined_TEMP_wflips.html
- Data_S1/table1/mainclass/EnzyNet/local/Combined_TEMP_flips.html
- Data_S1/table1/mainclass/EnzyNet/local/Combined_TEMP.html
- Data_S1/table1/mainclass/EnzyNet/local/Combined_FOLD_wflips.html
- Data_S1/table1/mainclass/EnzyNet/local/Combined_FOLD_flips.html
- Data_S1/table1/mainclass/EnzyNet/local/Combined_FOLD.html
- Data_S1/table1/mainclass/EnzyNet/local/BindingMOAD_TEMP_wflips.html
- Data_S1/table1/mainclass/EnzyNet/local/BindingMOAD_TEMP_flips.html
- Data_S1/table1/mainclass/EnzyNet/local/BindingMOAD_TEMP.html
- Data_S1/table1/mainclass/EnzyNet/local/BindingMOAD_FOLD_wflips.html
- Data_S1/table1/mainclass/EnzyNet/local/BindingMOAD_FOLD_flips.html
- Data_S1/table1/mainclass/EnzyNet/local/BindingMOAD_FOLD.html
- Data_S1/table1/mainclass/EnzyNet/full_struc/
- Data_S1/table1/mainclass/EnzyNet/full_struc/TopEnzyme_TEMP_wflips.html
- Data_S1/table1/mainclass/EnzyNet/full_struc/TopEnzyme_TEMP_flips.html
- Data_S1/table1/mainclass/EnzyNet/full_struc/TopEnzyme_TEMP.html
- Data_S1/table1/mainclass/EnzyNet/full_struc/TopEnzyme_FOLD_wflips.html
- Data_S1/table1/mainclass/EnzyNet/full_struc/TopEnzyme_FOLD_flips.html
- Data_S1/table1/mainclass/EnzyNet/full_struc/TopEnzyme_FOLD.html
- Data_S1/table1/mainclass/EnzyNet/full_struc/Combined_TEMP_wflips.html
- Data_S1/table1/mainclass/EnzyNet/full_struc/Combined_TEMP_flips.html
- Data_S1/table1/mainclass/EnzyNet/full_struc/Combined_TEMP.html
- Data_S1/table1/mainclass/EnzyNet/full_struc/Combined_FOLD_wflips.html
- Data_S1/table1/mainclass/EnzyNet/full_struc/Combined_FOLD_flips.html
- Data_S1/table1/mainclass/EnzyNet/full_struc/Combined_FOLD.html
- Data_S1/table1/mainclass/EnzyNet/full_struc/BindingMOAD_TEMP_wflips.html
- Data_S1/table1/mainclass/EnzyNet/full_struc/BindingMOAD_TEMP_flips.html
- Data_S1/table1/mainclass/EnzyNet/full_struc/BindingMOAD_TEMP.html
- Data_S1/table1/mainclass/EnzyNet/full_struc/BindingMOAD_FOLD_wflips.html
- Data_S1/table1/mainclass/EnzyNet/full_struc/BindingMOAD_FOLD_flips.html
- Data_S1/table1/mainclass/EnzyNet/full_struc/BindingMOAD_FOLD.html
