# Supplementary material for: TopEC: prediction of Enzyme Commission classes by 3D graph neural networks and localized 3D protein descriptor
Source: Nat Commun. 2025 Mar 20;16:2737. doi: 10.1038/s41467-025-57324-5 (PMC11923149; doi:10.1038/s41467-025-57324-5)
Supplement: Supplementary file 3 — Supplementary Data 1 [file 41467_2025_57324_MOESM3_ESM.zip › Data_S1/README.md]

# Supplemental Data 

## Data S1. PyCM reports for all networks trained for the manuscript. 

We organized the PyCM reports per mainclass and hierarchical classification.
```
── Data_S1
│   ├── figure2
│   └── table1
│       ├── mainclass
│       ├── hierarchical
├── Data_S2.csv
└── README.md
```

## Data S2. Modified Price and PrOSPECCTs dataset. Contains a list of PDBs for each sub dataset.  

All PDB subset data is shown in Data_S2.csv
