# Supplementary material for: TopEC: prediction of Enzyme Commission classes by 3D graph neural networks and localized 3D protein descriptor
Source: Nat Commun. 2025 Mar 20;16:2737. doi: 10.1038/s41467-025-57324-5 (PMC11923149; doi:10.1038/s41467-025-57324-5)
Supplement: Supplementary file 3 — Supplementary Data 1 [file 41467_2025_57324_MOESM3_ESM.zip › Data_S1/figure2/TopEnzyme_AF703PDB300.txt]

Augmentation: None
Confusion matrix: 
 [[26  0  3 ...  0  0  0]
 [ 0  0  0 ...  0  0  0]
 [ 1  0  0 ...  0  0  0]
 ...
 [ 0  0  0 ...  0  0  0]
 [ 0  0  0 ...  0  6  0]
 [ 0  0  0 ...  0  0  0]]
Scaled confusion matrix: 
 [[0.634 0.    0.073 ... 0.    0.    0.   ]
 [0.    0.    0.    ... 0.    0.    0.   ]
 [0.333 0.    0.    ... 0.    0.    0.   ]
 ...
 [0.    0.    0.    ... 0.    0.    0.   ]
 [0.    0.    0.    ... 0.    0.75  0.   ]
 [0.    0.    0.    ... 0.    0.    0.   ]]
Accuracy: 0.502
/home/vanderweg/Software/enzynet/enzynet/indicators.py:65: RuntimeWarning: invalid value encountered in true_divide
  np.diag(self.confusion_matrix/np.sum(self.confusion_matrix, axis=0))
Precision per class: [0.464 0.    0.    0.385 0.667 1.    0.056 1.      nan 0.    0.75  0.7
 0.7   0.    1.    1.    0.    0.857 0.208   nan 0.1   0.    1.      nan
   nan 0.643 0.    0.923   nan 1.    0.929 0.714 0.978 1.    0.125 0.667
 0.125 1.    0.    1.    0.    0.952 1.    0.857 1.    1.    0.667   nan
 0.    0.    0.    1.    0.    1.    0.857 0.694 1.    1.    0.929   nan
 1.    0.    1.    0.5   0.071 0.64  0.    0.027 0.    1.    0.714 0.267
 0.    1.    0.    0.714 0.769   nan   nan 0.609 0.938 1.    0.765   nan
 0.    0.    1.    1.      nan 0.725 1.    0.    0.226 0.688 0.377   nan
 0.5   1.      nan   nan   nan 0.25  0.579 1.    0.571 0.778   nan   nan
 1.      nan 0.25    nan 0.704 0.833 0.    0.    0.    1.    1.      nan
 0.      nan   nan   nan 0.    0.    0.      nan   nan 0.941 1.    1.
 1.    0.714 0.818 0.6     nan 0.606 1.    0.    1.    1.    0.5   1.
 0.765 0.986 0.95    nan 0.    1.    0.863 0.    0.    0.333 1.    1.
 0.667 0.5   0.4     nan 0.397   nan   nan 0.    0.919 0.    0.929   nan
 0.    0.75    nan 0.    0.113   nan 0.125 0.    1.    0.167 0.972 0.
 0.    0.765 0.    0.778 0.872 1.    0.894 0.909 0.    1.      nan 0.75
 0.968 0.    0.    0.    0.    0.875 0.684 0.    1.    0.    0.056 0.926
 0.429 1.    0.987 0.892 0.905 0.722 1.    0.286 0.      nan 0.      nan
   nan 1.    0.778 1.    0.    0.429 0.5   0.    0.053 0.667   nan 0.
   nan 0.    0.967 0.    0.3   0.067 0.432   nan 1.    1.    0.882 1.
 0.      nan 0.2   0.857 0.727 1.      nan 0.571 0.219 1.    1.    0.905
 0.462 0.    0.    1.    0.353 0.929 0.143 0.75  0.    1.      nan 0.077
 1.    1.    0.842 1.    0.267 0.75  1.    1.    0.769 0.      nan 0.
 0.822 0.333 0.    0.    0.333 0.5     nan 1.    0.    0.976 0.968 0.923
 0.167 0.918 0.984 0.591 0.353 0.545 0.5   0.545   nan 0.    0.8   1.
   nan 1.    0.    1.    0.    0.    0.    0.333 0.84    nan 0.393 0.
 0.75  0.    1.    0.    0.571 0.592 0.818 0.      nan 0.866 0.692 0.
 0.    0.5   0.5     nan 0.789   nan 0.5   0.      nan 0.    0.038 0.
 0.11  0.022   nan   nan   nan 0.385 0.954   nan   nan 0.      nan 1.
   nan 0.316 1.    0.    1.    0.809 0.545 0.    0.488 0.    0.    1.
 0.    0.    0.    0.63  1.      nan 0.    0.      nan 0.    0.857 0.
   nan   nan 0.708 0.968 0.956 0.      nan 0.    0.113 0.    0.94  1.
 0.732 0.06  1.    0.399 1.    0.824 0.      nan   nan 0.      nan   nan
 0.333 1.    0.    0.481 1.    0.067 1.      nan   nan 0.5   0.156 0.852
 0.644 0.    0.977 1.    1.    0.289 0.333 0.885 0.122 1.    0.02  0.25
 0.    0.    1.    0.875 0.25  1.    0.277 1.    0.429 0.143   nan 0.
   nan 0.      nan 0.182 0.608 0.15  0.    0.667 1.    0.714 0.    0.16
 0.    0.    0.    0.    0.125 1.      nan   nan 1.    0.25  0.667   nan
 0.333   nan   nan 1.    0.    0.875 0.513 0.727 0.067 0.    0.473 0.535
 1.      nan   nan 0.246 0.045 0.136 0.    0.    0.      nan 0.091 0.
 0.412 0.    0.75  0.25  0.077 0.    0.9   0.5   0.934   nan   nan 0.688
 0.2   0.067   nan 1.      nan 0.238 0.    1.    1.    0.    0.333 1.
 0.      nan 0.895 0.056 0.    0.    1.    0.6   0.    0.667 0.    0.
   nan   nan 0.929 0.214 0.    1.    0.    0.444 1.    0.    0.808 1.
 0.667 0.    0.876 0.5   0.    0.      nan 1.    0.543 0.3   0.    0.25
 0.919 0.758 0.    0.412 0.      nan 0.    1.    1.    0.056 1.      nan
 0.    0.538 0.    1.      nan 0.778 0.389   nan 0.    0.875 1.    0.667
 0.741   nan 1.    0.143 1.    0.793 0.059   nan 0.    0.    0.    0.583
   nan 1.    0.333 1.      nan 0.774 0.864 1.      nan 0.28  0.087   nan
   nan 0.      nan 0.      nan 0.    1.    0.833 0.378 0.    0.923 1.
 1.      nan 0.286 0.    0.221 0.9   0.    0.      nan 0.    0.188 0.107
 0.75  0.333 0.    0.    1.    1.    0.792 0.    0.143 0.    0.727 0.5
 0.647 0.848 0.439 0.    0.1   0.154 0.591 0.944 0.189 0.727 0.6     nan
   nan 0.    1.      nan 0.917 1.    0.    0.946 0.778 0.059 0.714 0.
 0.143   nan 1.      nan 0.25    nan 0.    0.371 0.    0.    0.5   1.
 1.    1.    0.333 0.    1.    0.    0.    0.015 0.444 0.      nan 1.
   nan 0.167   nan 0.      nan 1.    0.      nan   nan 0.      nan 0.556
 0.778 1.      nan   nan 1.    0.    1.    0.    0.75  0.    0.771 0.645
 0.852   nan 1.      nan 0.8   0.889 0.147 0.493 0.012 1.    0.889 0.7
 1.    0.    0.083 1.    0.    0.    1.    0.938 0.    0.583   nan 0.75
 0.696   nan   nan 0.987 0.    0.118 0.667 1.    0.    0.987 0.935 0.909
 1.      nan 1.      nan 0.4   0.      nan 0.    0.118   nan 0.    0.8
 0.788 0.      nan 0.    0.769 0.    0.541 0.    0.925 0.222 0.769 0.888
 0.088   nan 1.    0.955 1.    0.086 1.    0.833   nan 0.5     nan 1.
 0.944   nan 1.    0.92  0.    1.    0.    1.    0.    0.      nan 0.594
 0.9   0.889 0.951 0.    0.929 1.      nan 0.893 0.    0.944 0.    0.
 0.405 0.      nan   nan 0.333 0.919   nan 0.    0.    1.    0.    0.062
 0.    0.845 0.    1.    0.286 1.      nan 0.571 0.933 1.      nan 0.935
 0.708 0.571 0.25  0.    0.    0.25  0.5   0.    0.857   nan]
Recall per class: [0.634 0.    0.    0.833 1.    0.875 0.2   1.    0.    0.    0.429 0.636
 0.636 0.    1.    1.    0.    0.667 0.312 0.    0.071 0.    0.444 0.
 0.    0.75  0.    1.    0.    0.667 0.929 0.806 1.    0.857 0.05  0.727
 0.143 1.    0.    0.304 0.    0.645 0.167 1.    1.    0.857 1.    0.
 0.    0.    0.    1.    0.    0.045 1.    0.915 1.    1.    0.867 0.
 1.    0.    1.    0.111 0.053 0.727 0.    0.053 0.    0.222 0.167 0.095
 0.    0.062 0.    0.588 0.789 0.    0.    1.    1.    1.    0.929 0.
 0.    0.    0.857 1.    0.    0.46  1.    0.    1.    0.595 0.588 0.
 1.    0.6   0.    0.    0.    0.714 0.095 1.    0.267 1.    0.    0.
 1.    0.    0.286 0.    0.576 1.    0.    0.    0.    0.182 1.    0.
 0.    0.    0.    0.    0.    0.    0.    0.    0.    1.    0.012 1.
 1.    1.    1.    0.706 0.    1.    1.    0.    1.    1.    1.    1.
 0.929 0.971 1.    0.    0.    1.    0.978 0.    0.    1.    0.167 0.8
 0.182 0.444 0.667 0.    0.587 0.    0.    0.    0.791 0.    0.963 0.
 0.    1.    0.    0.    0.4   0.    0.5   0.    1.    0.167 1.    0.
 0.    0.317 0.    0.875 0.944 0.333 1.    1.    0.    1.    0.    0.6
 1.    0.    0.    0.    0.    0.891 1.    0.    1.    0.    0.048 0.984
 0.6   0.8   1.    1.    0.95  0.897 1.    0.75  0.    0.    0.    0.
 0.    1.    0.778 1.    0.    0.75  0.059 0.    0.052 1.    0.    0.
 0.    0.    1.    0.    0.231 1.    0.404 0.    0.625 1.    0.714 1.
 0.    0.    0.286 0.987 1.    1.    0.    0.571 0.318 0.962 0.778 1.
 0.462 0.    0.    1.    0.857 0.929 0.25  0.13  0.    1.    0.    1.
 0.444 0.083 1.    0.983 1.    1.    0.167 0.979 1.    0.    0.    0.
 0.771 0.5   0.    0.    0.143 0.083 0.    0.455 0.    0.953 0.938 0.923
 0.545 1.    1.    0.963 1.    0.522 1.    1.    0.    0.    0.667 1.
 0.    1.    0.    0.966 0.    0.    0.    0.042 1.    0.    1.    0.
 1.    0.    1.    0.    0.276 0.957 1.    0.    0.    0.91  0.9   0.
 0.    0.889 0.286 0.    1.    0.    0.143 0.    0.    0.    0.074 0.
 0.438 0.333 0.    0.    0.    0.192 0.729 0.    0.    0.    0.    0.227
 0.    0.49  1.    0.    0.134 0.974 0.857 0.    0.356 0.    0.    1.
 0.    0.    0.    0.63  0.286 0.    0.    0.    0.    0.    0.727 0.
 0.    0.    0.425 0.938 1.    0.    0.    0.    0.099 0.    1.    1.
 0.885 0.75  1.    0.733 0.028 0.933 0.    0.    0.    0.    0.    0.
 1.    1.    0.    1.    1.    0.111 1.    0.    0.    0.8   0.833 0.708
 0.746 0.    0.913 1.    1.    0.458 0.2   0.426 0.122 0.4   0.059 0.125
 0.    0.    1.    0.7   0.08  1.    1.    0.25  0.273 1.    0.    0.
 0.    0.    0.    0.571 0.972 0.079 0.    0.387 0.231 0.41  0.    0.29
 0.    0.    0.    0.    0.087 1.    0.    0.    0.714 0.25  0.571 0.
 0.273 0.    0.    1.    0.    0.875 0.714 1.    0.053 0.    0.712 0.885
 1.    0.    0.    0.469 0.077 0.326 0.    0.    0.    0.    0.075 0.
 0.184 0.    0.75  0.444 0.222 0.    0.514 0.25  0.803 0.    0.    0.458
 0.5   0.167 0.    1.    0.    0.385 0.    1.    1.    0.    0.143 1.
 0.    0.    0.531 0.08  0.    0.    0.9   1.    0.    0.667 0.    0.
 0.    0.    0.929 0.857 0.    0.359 0.    0.5   1.    0.    0.933 0.2
 0.25  0.    0.94  1.    0.    0.    0.    0.889 0.981 1.    0.    1.
 1.    0.926 0.    1.    0.    0.    0.    0.765 1.    0.143 0.5   0.
 0.    0.875 0.    0.778 0.    1.    0.079 0.    0.    0.933 1.    0.062
 0.845 0.    1.    0.05  0.875 0.92  0.093 0.    0.    0.    0.    1.
 0.    1.    1.    0.5   0.    0.98  0.962 1.    0.    1.    1.    0.
 0.    0.    0.    0.    0.    0.    1.    0.517 0.944 0.    0.6   1.
 0.731 0.    0.25  0.    1.    1.    0.    0.    0.    0.    0.187 0.462
 0.462 0.727 0.    0.    0.854 0.833 0.864 0.    0.333 0.    0.563 0.174
 0.917 1.    0.962 0.    0.167 0.095 0.788 1.    0.526 1.    1.    0.
 0.    0.    0.75  0.    0.846 1.    0.    0.497 1.    0.028 0.833 0.
 0.143 0.    1.    0.    0.2   0.    0.    0.241 0.    0.    0.062 1.
 1.    1.    1.    0.    0.857 0.    0.    0.154 0.75  0.    0.    1.
 0.    0.045 0.    0.    0.    0.333 0.    0.    0.    0.    0.    0.833
 0.778 1.    0.    0.    0.25  0.    0.062 0.    0.146 0.    0.974 1.
 1.    0.    1.    0.    1.    1.    0.5   0.801 0.025 1.    1.    0.7
 1.    0.    0.111 1.    0.    0.    1.    0.75  0.    0.333 0.    0.9
 0.842 0.    0.    1.    0.    0.033 1.    1.    0.    0.987 0.967 0.238
 1.    0.    1.    0.    1.    0.    0.    0.    0.061 0.    0.    0.8
 0.957 0.    0.    0.    0.838 0.    0.377 0.    0.908 0.167 1.    1.
 0.25  0.    0.489 0.913 0.947 0.367 0.898 0.8   0.    1.    0.    1.
 1.    0.    1.    1.    0.    0.75  0.    1.    0.    0.    0.    1.
 0.9   1.    1.    0.    0.867 1.    0.    0.833 0.    1.    0.    0.
 0.789 0.    0.    0.    0.176 1.    0.    0.    0.    1.    0.    0.032
 0.    0.747 0.    1.    0.182 1.    0.    0.571 0.737 1.    0.    1.
 0.968 1.    1.    0.    0.    0.2   0.222 0.    0.75  0.   ]
/home/vanderweg/Software/enzynet/enzynet/indicators.py:76: RuntimeWarning: invalid value encountered in true_divide
  2 * self.precision_per_class * self.recall_per_class/(self.precision_per_class + self.recall_per_class)
F1 per class: [0.536   nan   nan 0.526 0.8   0.933 0.087 1.      nan   nan 0.545 0.667
 0.667   nan 1.    1.      nan 0.75  0.25    nan 0.083   nan 0.615   nan
   nan 0.692   nan 0.96    nan 0.8   0.929 0.758 0.989 0.923 0.071 0.696
 0.133 1.      nan 0.467   nan 0.769 0.286 0.923 1.    0.923 0.8     nan
   nan   nan   nan 1.      nan 0.087 0.923 0.789 1.    1.    0.897   nan
 1.      nan 1.    0.182 0.061 0.681   nan 0.035   nan 0.364 0.27  0.14
   nan 0.118   nan 0.645 0.779   nan   nan 0.757 0.968 1.    0.839   nan
   nan   nan 0.923 1.      nan 0.563 1.      nan 0.368 0.638 0.46    nan
 0.667 0.75    nan   nan   nan 0.37  0.163 1.    0.364 0.875   nan   nan
 1.      nan 0.267   nan 0.633 0.909   nan   nan   nan 0.308 1.      nan
   nan   nan   nan   nan   nan   nan   nan   nan   nan 0.97  0.024 1.
 1.    0.833 0.9   0.649   nan 0.755 1.      nan 1.    1.    0.667 1.
 0.839 0.978 0.974   nan   nan 1.    0.917   nan   nan 0.5   0.286 0.889
 0.286 0.471 0.5     nan 0.474   nan   nan   nan 0.85    nan 0.945   nan
   nan 0.857   nan   nan 0.176   nan 0.2     nan 1.    0.167 0.986   nan
   nan 0.448   nan 0.824 0.907 0.5   0.944 0.952   nan 1.      nan 0.667
 0.984   nan   nan   nan   nan 0.883 0.813   nan 1.      nan 0.051 0.955
 0.5   0.889 0.993 0.943 0.927 0.8   1.    0.414   nan   nan   nan   nan
   nan 1.    0.778 1.      nan 0.545 0.105   nan 0.053 0.8     nan   nan
   nan   nan 0.983   nan 0.261 0.125 0.418   nan 0.769 1.    0.789 1.
   nan   nan 0.235 0.918 0.842 1.      nan 0.571 0.259 0.98  0.875 0.95
 0.462   nan   nan 1.    0.5   0.929 0.182 0.222   nan 1.      nan 0.143
 0.615 0.154 0.914 0.992 0.421 0.857 0.286 0.989 0.87    nan   nan   nan
 0.796 0.4     nan   nan 0.2   0.143   nan 0.625   nan 0.965 0.952 0.923
 0.255 0.957 0.992 0.732 0.522 0.533 0.667 0.706   nan   nan 0.727 1.
   nan 1.      nan 0.982   nan   nan   nan 0.074 0.913   nan 0.564   nan
 0.857   nan 1.      nan 0.372 0.732 0.9     nan   nan 0.888 0.783   nan
   nan 0.64  0.364   nan 0.882   nan 0.222   nan   nan   nan 0.05    nan
 0.176 0.041   nan   nan   nan 0.256 0.827   nan   nan   nan   nan 0.37
   nan 0.384 1.      nan 0.237 0.884 0.667   nan 0.412   nan   nan 1.
   nan   nan   nan 0.63  0.444   nan   nan   nan   nan   nan 0.787   nan
   nan   nan 0.531 0.952 0.977   nan   nan   nan 0.105   nan 0.969 1.
 0.801 0.111 1.    0.517 0.054 0.875   nan   nan   nan   nan   nan   nan
 0.5   1.      nan 0.65  1.    0.083 1.      nan   nan 0.615 0.263 0.773
 0.691   nan 0.944 1.    1.    0.355 0.25  0.575 0.122 0.571 0.029 0.167
   nan   nan 1.    0.778 0.121 1.    0.434 0.4   0.333 0.25    nan   nan
   nan   nan   nan 0.276 0.748 0.103   nan 0.49  0.375 0.521   nan 0.206
   nan   nan   nan   nan 0.103 1.      nan   nan 0.833 0.25  0.615   nan
 0.3     nan   nan 1.      nan 0.875 0.597 0.842 0.059   nan 0.568 0.667
 1.      nan   nan 0.323 0.057 0.192   nan   nan   nan   nan 0.082   nan
 0.255   nan 0.75  0.32  0.114   nan 0.655 0.333 0.864   nan   nan 0.55
 0.286 0.095   nan 1.      nan 0.294   nan 1.    1.      nan 0.2   1.
   nan   nan 0.667 0.066   nan   nan 0.947 0.75    nan 0.667   nan   nan
   nan   nan 0.929 0.343   nan 0.528   nan 0.471 1.      nan 0.866 0.333
 0.364   nan 0.907 0.667   nan   nan   nan 0.941 0.699 0.462   nan 0.4
 0.958 0.833   nan 0.583   nan   nan   nan 0.867 1.    0.08  0.667   nan
   nan 0.667   nan 0.875   nan 0.875 0.131   nan   nan 0.903 1.    0.114
 0.789   nan 1.    0.074 0.933 0.852 0.073   nan   nan   nan   nan 0.737
   nan 1.    0.5   0.667   nan 0.865 0.911 1.      nan 0.438 0.161   nan
   nan   nan   nan   nan   nan   nan 1.    0.638 0.54    nan 0.727 1.
 0.844   nan 0.267   nan 0.362 0.947   nan   nan   nan   nan 0.188 0.174
 0.571 0.457   nan   nan 0.921 0.909 0.826   nan 0.2     nan 0.635 0.258
 0.759 0.918 0.602   nan 0.125 0.118 0.675 0.971 0.278 0.842 0.75    nan
   nan   nan 0.857   nan 0.88  1.      nan 0.652 0.875 0.038 0.769   nan
 0.143   nan 1.      nan 0.222   nan   nan 0.292   nan   nan 0.111 1.
 1.    1.    0.5     nan 0.923   nan   nan 0.027 0.558   nan   nan 1.
   nan 0.071   nan   nan   nan 0.5     nan   nan   nan   nan   nan 0.667
 0.778 1.      nan   nan 0.4     nan 0.118   nan 0.245   nan 0.86  0.784
 0.92    nan 1.      nan 0.889 0.941 0.227 0.61  0.017 1.    0.941 0.7
 1.      nan 0.095 1.      nan   nan 1.    0.833   nan 0.424   nan 0.818
 0.762   nan   nan 0.994   nan 0.052 0.8   1.      nan 0.987 0.951 0.377
 1.      nan 1.      nan 0.571   nan   nan   nan 0.08    nan   nan 0.8
 0.865   nan   nan   nan 0.802   nan 0.444   nan 0.917 0.19  0.87  0.941
 0.13    nan 0.657 0.933 0.973 0.139 0.946 0.816   nan 0.667   nan 1.
 0.971   nan 1.    0.958   nan 0.857   nan 1.      nan   nan   nan 0.745
 0.9   0.941 0.975   nan 0.897 1.      nan 0.862   nan 0.971   nan   nan
 0.536   nan   nan   nan 0.231 0.958   nan   nan   nan 1.      nan 0.042
   nan 0.793   nan 1.    0.222 1.      nan 0.571 0.824 1.      nan 0.967
 0.818 0.727 0.4     nan   nan 0.222 0.308   nan 0.8     nan]
Macro precision: nan
Macro recall: 0.417
Macro F1: nan
Augmentation: flips
Confusion matrix: 
 [[27  0  1 ...  0  0  0]
 [ 0  0  0 ...  0  0  0]
 [ 0  0  0 ...  0  0  0]
 ...
 [ 0  0  0 ...  0  0  0]
 [ 0  0  0 ...  0  6  0]
 [ 0  0  0 ...  0  0  0]]
Scaled confusion matrix: 
 [[0.659 0.    0.024 ... 0.    0.    0.   ]
 [0.    0.    0.    ... 0.    0.    0.   ]
 [0.    0.    0.    ... 0.    0.    0.   ]
 ...
 [0.    0.    0.    ... 0.    0.    0.   ]
 [0.    0.    0.    ... 0.    0.75  0.   ]
 [0.    0.    0.    ... 0.    0.    0.   ]]
Accuracy: 0.501
Precision per class: [0.474 0.    0.    0.385 0.667 1.    0.051 1.    0.    0.    0.75  0.7
 0.583 0.    1.    1.      nan 0.    0.059   nan 0.      nan 1.    0.
 0.5   0.769 0.    0.857 0.    1.    0.867 0.727 0.978 1.    0.125 0.533
 0.125 1.    0.    0.714 0.    0.952 1.    1.    1.    1.    0.5     nan
 0.      nan 0.    1.    0.    1.    1.    0.645 1.    1.    0.929   nan
 0.25    nan 1.    0.667 0.074 0.727 0.    0.044 0.    1.    0.5   0.4
 0.    1.    0.    0.615 0.811   nan   nan 0.737 0.938 1.    0.722   nan
 0.    0.    1.    0.846   nan 0.879 1.    0.333 0.438 0.688 0.362   nan
 0.5   1.    0.      nan   nan 0.211 0.533 1.    0.632 0.778   nan   nan
 1.    0.    0.167   nan 0.783 0.789 0.    0.    0.25  1.    1.      nan
 0.      nan   nan   nan 0.    0.    0.      nan   nan 0.889 0.667 1.
 1.    0.833 0.818 0.737   nan 0.606 0.4   0.    1.    1.    0.375 1.
 0.706 0.985 0.95    nan 0.    1.    0.898 1.    0.    0.5   1.    1.
 0.357 0.625 1.    0.    0.403   nan 0.      nan 0.872 0.    0.963   nan
 0.    1.      nan 0.    0.1   0.    0.1   0.    1.    0.167 0.991 0.
 0.    0.722 0.    1.    0.872 0.5   0.881 0.909 0.    1.      nan 0.75
 1.    0.    0.    0.    0.    0.906 0.812 0.    1.    0.    0.053 0.926
 0.333 1.    0.962 0.868 0.76  0.765 1.    0.259 0.      nan 0.      nan
   nan 1.    1.    1.    0.    0.429 0.5     nan 0.036 0.667   nan   nan
   nan 0.    0.983 0.    0.429 0.1   0.167   nan 0.833 1.    0.762 1.
 0.      nan 0.167 0.857 0.8   1.      nan 0.571 0.333 1.    1.    0.905
 0.6   0.      nan 1.    0.429 1.    0.222 0.5   0.    1.      nan 0.143
 1.    1.    0.941 1.    0.308 0.75    nan 1.    0.692 0.    0.    0.
 0.841 0.5   0.    0.    1.    1.      nan 1.    0.    0.976 0.968 0.706
 0.13  0.957 0.968 0.584 0.353 0.611 0.4   0.556   nan 0.    0.833 1.
   nan 1.    0.    1.      nan 0.      nan 0.25  1.      nan 0.367 0.
 0.7   0.    0.967 0.    0.727 0.557 0.9   0.    0.    0.717 0.75  0.
 0.    0.4     nan   nan 0.75    nan 0.    0.      nan 0.    0.024 0.
 0.12  0.022   nan   nan   nan 0.375 0.984   nan   nan 0.    1.    1.
   nan 0.3   1.    0.    0.9   0.809 0.385 0.    0.548 0.    0.    1.
 0.    0.    0.    0.875 1.      nan 0.      nan   nan 0.    0.833 0.
   nan   nan 0.708 0.968 0.956 0.    0.    0.    0.016 0.    0.979 0.8
 0.721 0.083 0.778 0.361   nan 0.737 0.      nan   nan 0.      nan   nan
 0.2   0.917 0.    0.578 1.    0.1   1.      nan 0.    0.5   0.135 0.878
 0.643 0.    0.977 1.    1.    0.273 0.5   0.846 0.157 1.    0.021 0.143
 0.    0.    1.    0.938 0.    1.    0.274 1.    0.75  0.148   nan 0.
   nan 0.      nan 0.19  0.563 0.103 0.    0.6   1.    0.364 0.    0.168
 0.    0.    0.    0.    0.125 1.      nan   nan 1.    0.5   0.833   nan
 0.556 0.      nan 1.    0.    0.778 0.606 0.8   0.091 0.    0.429 0.535
 1.      nan 0.    0.333 0.043 0.12  0.    0.    0.      nan 0.167 0.
 0.321 0.    0.75  0.211 0.055 0.    0.81  0.5   0.95    nan   nan 0.727
 0.125 0.067   nan 1.    0.    0.235 0.    1.    1.    0.    0.    1.
 0.      nan 0.941 0.    0.    0.053 1.    0.667 0.    0.75  0.      nan
   nan 0.    1.    0.167 0.    0.929 0.    0.833 1.    0.    0.764 1.
 0.5   0.    0.868 0.3     nan 0.      nan 1.    0.543 0.    0.    1.
 0.895 0.806 0.    0.778 0.      nan 0.    1.    1.    0.04  1.      nan
 0.    0.615 0.    1.      nan 0.778 0.464   nan 0.    0.824 1.    0.4
 0.728   nan 1.    0.    1.    0.852 0.045   nan 0.    0.    0.    0.7
 0.    1.    0.25  1.      nan 0.875 0.845 0.857   nan 0.28  0.087   nan
   nan 0.      nan 0.      nan 0.    1.    0.933 0.447 0.    0.923 1.
 1.      nan 0.286 0.    0.205 0.818 0.    0.      nan 0.    0.257 0.095
 0.778 0.393 0.    0.    1.    1.    0.783 0.    0.      nan 0.66  0.6
 1.    0.848 0.403 0.    0.118 0.    0.667 1.    0.154 1.    0.5   0.
   nan   nan 1.      nan 0.909 1.    0.    0.954 0.875 0.065 0.714 0.
 0.25    nan 1.    0.    0.5   1.    0.    0.268   nan 0.    0.5   1.
 1.    0.889 0.4   0.    0.857 0.    0.    0.008 0.6     nan   nan 0.962
   nan 0.4     nan   nan   nan   nan   nan   nan   nan 0.033   nan 0.625
 0.778 1.    0.      nan   nan 0.      nan 0.    0.9   0.    0.8   0.444
 0.852   nan 1.      nan 0.923 0.941 0.118 0.485 0.012 1.    1.    0.75
 1.      nan 0.125 1.      nan 0.    1.    0.938 0.    0.667   nan 0.692
 0.783   nan 0.    0.987 0.    0.    0.571 1.    0.    0.987 0.909 0.833
 1.      nan 1.      nan 0.667 0.      nan 0.    0.054   nan 0.    0.885
 0.848 0.      nan   nan 0.88  0.    0.579 0.    0.925 0.083 0.779 0.902
 0.067   nan 1.    0.977 1.    0.053 1.    0.8     nan 0.444   nan 1.
 0.944   nan 1.    0.88  0.    1.    0.    1.    0.    0.      nan 0.352
 0.909 0.889 1.    0.    0.897 1.      nan 0.857 0.    0.944 0.      nan
 0.34  0.      nan   nan 0.222 0.895   nan 0.    0.    1.    0.    0.034
 0.    0.839   nan 1.    0.667 0.933   nan 0.571 0.933 1.      nan 0.879
 0.774 0.545 0.25    nan 0.    0.25  0.5   0.    1.      nan]
Recall per class: [0.659 0.    0.    0.833 1.    0.875 0.2   1.    0.    0.    0.429 0.636
 0.636 0.    1.    1.    0.    0.    0.062 0.    0.    0.    0.333 0.
 0.2   0.833 0.    1.    0.    0.5   0.929 0.774 1.    0.857 0.05  0.727
 0.143 1.    0.    0.217 0.    0.645 0.167 1.    1.    0.857 1.    0.
 0.    0.    0.    1.    0.    0.045 1.    0.851 1.    1.    0.867 0.
 1.    0.    1.    0.222 0.053 0.727 0.    0.105 0.    0.111 0.167 0.095
 0.    0.062 0.    0.471 0.789 0.    0.    1.    1.    0.818 0.929 0.
 0.    0.    0.857 1.    0.    0.46  1.    0.111 1.    0.595 0.5   0.
 1.    0.8   0.    0.    0.    0.571 0.069 1.    0.267 1.    0.    0.
 1.    0.    0.143 0.    0.545 1.    0.    0.    1.    0.182 1.    0.
 0.    0.    0.    0.    0.    0.    0.    0.    0.    1.    0.012 1.
 1.    1.    1.    0.824 0.    1.    1.    0.    1.    1.    1.    1.
 0.857 0.957 1.    0.    0.    1.    0.978 0.25  0.    1.    0.167 0.733
 0.114 0.556 0.667 0.    0.63  0.    0.    0.    0.791 0.    0.963 0.
 0.    1.    0.    0.    0.4   0.    0.5   0.    1.    0.167 1.    0.
 0.    0.317 0.    0.875 0.944 0.333 1.    1.    0.    1.    0.    0.6
 1.    0.    0.    0.    0.    0.873 1.    0.    0.8   0.    0.048 0.984
 0.6   0.8   1.    1.    0.95  0.897 1.    0.875 0.    0.    0.    0.
 0.    1.    0.778 1.    0.    0.75  0.059 0.    0.043 1.    0.    0.
 0.    0.    1.    0.    0.231 1.    0.106 0.    0.625 1.    0.762 1.
 0.    0.    0.286 0.987 1.    1.    0.    0.571 0.318 0.962 0.778 1.
 0.462 0.    0.    1.    0.857 0.929 0.5   0.087 0.    1.    0.    1.
 0.444 0.083 1.    0.983 1.    1.    0.    1.    0.9   0.    0.    0.
 0.771 0.5   0.    0.    0.143 0.083 0.    0.455 0.    0.93  0.953 0.923
 0.545 1.    1.    0.963 1.    0.478 1.    0.833 0.    0.    0.833 1.
 0.    1.    0.    0.966 0.    0.    0.    0.042 1.    0.    1.    0.
 0.778 0.    1.    0.    0.276 0.936 1.    0.    0.    0.91  0.9   0.
 0.    0.889 0.    0.    1.    0.    0.    0.    0.    0.    0.049 0.
 0.543 0.333 0.    0.    0.    0.115 0.718 0.    0.    0.    0.5   0.227
 0.    0.49  1.    0.    0.134 0.974 0.714 0.    0.288 0.    0.    1.
 0.    0.    0.    0.761 0.286 0.    0.    0.    0.    0.    0.758 0.
 0.    0.    0.425 0.938 1.    0.    0.    0.    0.012 0.    1.    1.
 0.941 0.75  1.    0.724 0.    0.933 0.    0.    0.    0.    0.    0.
 1.    0.917 0.    1.    1.    0.111 1.    0.    0.    0.6   0.833 0.662
 0.714 0.    0.935 1.    1.    0.375 0.5   0.407 0.195 0.2   0.059 0.125
 0.    0.    1.    0.75  0.    1.    1.    0.375 0.545 1.    0.    0.
 0.    0.    0.    0.571 0.979 0.079 0.    0.29  0.231 0.262 0.    0.28
 0.    0.    0.    0.    0.087 1.    0.    0.    0.714 0.25  0.714 0.
 0.455 0.    0.    1.    0.    0.875 0.714 1.    0.026 0.    0.575 0.885
 1.    0.    0.    0.438 0.077 0.326 0.    0.    0.    0.    0.075 0.
 0.237 0.    0.75  0.444 0.185 0.    0.486 0.25  0.803 0.    0.    0.333
 0.5   0.167 0.    1.    0.    0.308 0.    1.    1.    0.    0.    1.
 0.    0.    0.5   0.    0.    0.111 0.9   0.667 0.    1.    0.    0.
 0.    0.    0.929 0.857 0.    0.333 0.    0.625 1.    0.    0.933 0.2
 0.125 0.    0.952 1.    0.    0.    0.    0.889 0.981 0.    0.    1.
 1.    0.926 0.    1.    0.    0.    0.    0.765 1.    0.143 0.5   0.
 0.    1.    0.    0.778 0.    1.    0.147 0.    0.    0.933 1.    0.062
 0.944 0.    1.    0.    0.875 0.92  0.066 0.    0.    0.    0.    1.
 0.    1.    1.    0.5   0.    1.    0.925 1.    0.    1.    1.    0.
 0.    0.    0.    0.    0.    0.    1.    0.483 0.944 0.    0.6   1.
 0.769 0.    0.25  0.    1.    1.    0.    0.    0.    0.    0.239 0.44
 0.538 0.727 0.    0.    0.878 0.833 0.818 0.    0.    0.    0.465 0.13
 0.917 1.    0.962 0.    0.333 0.    0.788 1.    0.421 1.    0.333 0.
 0.    0.    0.75  0.    0.769 1.    0.    0.582 1.    0.028 0.833 0.
 0.143 0.    1.    0.    0.2   0.143 0.    0.204 0.    0.    0.062 1.
 1.    1.    1.    0.    0.857 0.    0.    0.077 0.75  0.    0.    1.
 0.    0.091 0.    0.    0.    0.    0.    0.    0.    1.    0.    0.833
 0.778 1.    0.    0.    0.    0.    0.    0.    0.22  0.    0.947 1.
 1.    0.    1.    0.    1.    1.    0.4   0.801 0.025 1.    1.    0.6
 1.    0.    0.222 1.    0.    0.    1.    0.75  0.    0.286 0.    0.9
 0.947 0.    0.    1.    0.    0.    1.    1.    0.    0.987 1.    0.238
 1.    0.    1.    0.    1.    0.    0.    0.    0.061 0.    0.    0.767
 0.957 0.    0.    0.    0.667 0.    0.415 0.    0.908 0.083 1.    1.
 0.167 0.    0.578 0.913 0.929 0.233 0.932 0.8   0.    1.    0.    1.
 1.    0.    1.    0.957 0.    0.667 0.    1.    0.    0.    0.    1.
 1.    1.    1.    0.    0.867 1.    0.    0.8   0.    1.    0.    0.
 0.895 0.    0.    0.    0.118 1.    0.    0.    0.    1.    0.    0.011
 0.    0.802 0.    1.    0.182 1.    0.    0.571 0.737 1.    0.    1.
 0.984 1.    1.    0.    0.    0.2   0.111 0.    0.75  0.   ]
F1 per class: [0.551   nan   nan 0.526 0.8   0.933 0.082 1.      nan   nan 0.545 0.667
 0.609   nan 1.    1.      nan   nan 0.061   nan   nan   nan 0.5     nan
 0.286 0.8     nan 0.923   nan 0.667 0.897 0.75  0.989 0.923 0.071 0.615
 0.133 1.      nan 0.333   nan 0.769 0.286 1.    1.    0.923 0.667   nan
   nan   nan   nan 1.      nan 0.087 1.    0.734 1.    1.    0.897   nan
 0.4     nan 1.    0.333 0.062 0.727   nan 0.062   nan 0.2   0.25  0.154
   nan 0.118   nan 0.533 0.8     nan   nan 0.848 0.968 0.9   0.813   nan
   nan   nan 0.923 0.917   nan 0.604 1.    0.167 0.609 0.638 0.42    nan
 0.667 0.889   nan   nan   nan 0.308 0.122 1.    0.375 0.875   nan   nan
 1.      nan 0.154   nan 0.643 0.882   nan   nan 0.4   0.308 1.      nan
   nan   nan   nan   nan   nan   nan   nan   nan   nan 0.941 0.024 1.
 1.    0.909 0.9   0.778   nan 0.755 0.571   nan 1.    1.    0.545 1.
 0.774 0.971 0.974   nan   nan 1.    0.936 0.4     nan 0.667 0.286 0.846
 0.172 0.588 0.8     nan 0.492   nan   nan   nan 0.829   nan 0.963   nan
   nan 1.      nan   nan 0.16    nan 0.167   nan 1.    0.167 0.995   nan
   nan 0.441   nan 0.933 0.907 0.4   0.937 0.952   nan 1.      nan 0.667
 1.      nan   nan   nan   nan 0.889 0.897   nan 0.889   nan 0.05  0.955
 0.429 0.889 0.981 0.93  0.844 0.825 1.    0.4     nan   nan   nan   nan
   nan 1.    0.875 1.      nan 0.545 0.105   nan 0.039 0.8     nan   nan
   nan   nan 0.991   nan 0.3   0.182 0.13    nan 0.714 1.    0.762 1.
   nan   nan 0.211 0.918 0.889 1.      nan 0.571 0.326 0.98  0.875 0.95
 0.522   nan   nan 1.    0.571 0.963 0.308 0.148   nan 1.      nan 0.25
 0.615 0.154 0.97  0.992 0.471 0.857   nan 1.    0.783   nan   nan   nan
 0.804 0.5     nan   nan 0.25  0.154   nan 0.625   nan 0.952 0.961 0.8
 0.211 0.978 0.984 0.727 0.522 0.537 0.571 0.667   nan   nan 0.833 1.
   nan 1.      nan 0.982   nan   nan   nan 0.071 1.      nan 0.537   nan
 0.737   nan 0.983   nan 0.4   0.698 0.947   nan   nan 0.802 0.818   nan
   nan 0.552   nan   nan 0.857   nan   nan   nan   nan   nan 0.032   nan
 0.197 0.042   nan   nan   nan 0.176 0.83    nan   nan   nan 0.667 0.37
   nan 0.372 1.      nan 0.234 0.884 0.5     nan 0.378   nan   nan 1.
   nan   nan   nan 0.814 0.444   nan   nan   nan   nan   nan 0.794   nan
   nan   nan 0.531 0.952 0.977   nan   nan   nan 0.014   nan 0.989 0.889
 0.816 0.15  0.875 0.482   nan 0.824   nan   nan   nan   nan   nan   nan
 0.333 0.917   nan 0.732 1.    0.105 1.      nan   nan 0.545 0.233 0.754
 0.677   nan 0.956 1.    1.    0.316 0.5   0.55  0.174 0.333 0.031 0.133
   nan   nan 1.    0.833   nan 1.    0.43  0.545 0.632 0.258   nan   nan
   nan   nan   nan 0.286 0.715 0.09    nan 0.391 0.375 0.305   nan 0.21
   nan   nan   nan   nan 0.103 1.      nan   nan 0.833 0.333 0.769   nan
 0.5     nan   nan 1.      nan 0.824 0.656 0.889 0.041   nan 0.491 0.667
 1.      nan   nan 0.378 0.056 0.175   nan   nan   nan   nan 0.104   nan
 0.273   nan 0.75  0.286 0.085   nan 0.607 0.333 0.87    nan   nan 0.457
 0.2   0.095   nan 1.      nan 0.267   nan 1.    1.      nan   nan 1.
   nan   nan 0.653   nan   nan 0.071 0.947 0.667   nan 0.857   nan   nan
   nan   nan 0.963 0.279   nan 0.491   nan 0.714 1.      nan 0.84  0.333
 0.2     nan 0.908 0.462   nan   nan   nan 0.941 0.699   nan   nan 1.
 0.944 0.862   nan 0.875   nan   nan   nan 0.867 1.    0.062 0.667   nan
   nan 0.762   nan 0.875   nan 0.875 0.223   nan   nan 0.875 1.    0.108
 0.822   nan 1.      nan 0.933 0.885 0.054   nan   nan   nan   nan 0.824
   nan 1.    0.4   0.667   nan 0.933 0.883 0.923   nan 0.438 0.161   nan
   nan   nan   nan   nan   nan   nan 1.    0.636 0.607   nan 0.727 1.
 0.87    nan 0.267   nan 0.34  0.9     nan   nan   nan   nan 0.247 0.157
 0.636 0.511   nan   nan 0.935 0.909 0.8     nan   nan   nan 0.545 0.214
 0.957 0.918 0.568   nan 0.174   nan 0.722 1.    0.225 1.    0.4     nan
   nan   nan 0.857   nan 0.833 1.      nan 0.723 0.933 0.039 0.769   nan
 0.182   nan 1.      nan 0.286 0.25    nan 0.232   nan   nan 0.111 1.
 1.    0.941 0.571   nan 0.857   nan   nan 0.014 0.667   nan   nan 0.98
   nan 0.148   nan   nan   nan   nan   nan   nan   nan 0.065   nan 0.714
 0.778 1.      nan   nan   nan   nan   nan   nan 0.353   nan 0.867 0.615
 0.92    nan 1.      nan 0.96  0.97  0.182 0.604 0.017 1.    1.    0.667
 1.      nan 0.16  1.      nan   nan 1.    0.833   nan 0.4     nan 0.783
 0.857   nan   nan 0.994   nan   nan 0.727 1.      nan 0.987 0.952 0.37
 1.      nan 1.      nan 0.8     nan   nan   nan 0.057   nan   nan 0.821
 0.899   nan   nan   nan 0.759   nan 0.484   nan 0.917 0.083 0.876 0.949
 0.095   nan 0.732 0.944 0.963 0.086 0.965 0.8     nan 0.615   nan 1.
 0.971   nan 1.    0.917   nan 0.8     nan 1.      nan   nan   nan 0.521
 0.952 0.941 1.      nan 0.881 1.      nan 0.828   nan 0.971   nan   nan
 0.493   nan   nan   nan 0.154 0.944   nan   nan   nan 1.      nan 0.016
   nan 0.82    nan 1.    0.286 0.966   nan 0.571 0.824 1.      nan 0.935
 0.866 0.706 0.4     nan   nan 0.222 0.182   nan 0.857   nan]
Macro precision: nan
Macro recall: 0.413
Macro F1: nan
Augmentation: weighted_flips
Confusion matrix: 
 [[27  0  1 ...  0  0  0]
 [ 0  0  0 ...  0  0  0]
 [ 1  0  0 ...  0  0  0]
 ...
 [ 0  0  0 ...  0  0  0]
 [ 0  0  0 ...  0  6  0]
 [ 0  0  0 ...  0  0  0]]
Scaled confusion matrix: 
 [[0.659 0.    0.024 ... 0.    0.    0.   ]
 [0.    0.    0.    ... 0.    0.    0.   ]
 [0.333 0.    0.    ... 0.    0.    0.   ]
 ...
 [0.    0.    0.    ... 0.    0.    0.   ]
 [0.    0.    0.    ... 0.    0.75  0.   ]
 [0.    0.    0.    ... 0.    0.    0.   ]]
Accuracy: 0.501
Precision per class: [0.458 0.    0.    0.385 0.667 1.    0.051 1.    0.    0.    0.75  0.7
 0.583 0.    1.    1.    0.    0.    0.111   nan 0.      nan 1.      nan
 1.    0.769 0.    0.857 0.    1.    0.929 0.727 0.978 1.    0.125 0.615
 0.125 1.    0.    0.833 0.    0.952 1.    0.857 1.    1.    0.5     nan
 0.      nan 0.    1.    0.    1.    0.857 0.656 1.    1.    0.929   nan
 0.333   nan 1.    0.5   0.071 0.762 0.    0.037 0.    1.    0.5   0.364
 0.    1.    0.    0.643 0.816   nan   nan 0.737 0.938 1.    0.765   nan
 0.    0.    1.    0.846   nan 0.906 1.    0.5   0.389 0.688 0.362   nan
 0.5   1.      nan   nan   nan 0.222 0.562 1.    0.706 0.778   nan   nan
 1.    0.    0.167   nan 0.76  0.789 0.    0.    0.    1.    1.      nan
 0.      nan   nan   nan 0.    0.    0.      nan   nan 0.842 0.667 1.
 1.    0.714 0.818 0.722   nan 0.588 0.5   0.    1.    1.    0.375 1.
 0.667 0.986 0.95    nan 0.    1.    0.88    nan 0.    0.5   1.    1.
 0.467 0.556 1.      nan 0.412   nan 0.      nan 0.872 0.    0.963   nan
 0.    1.      nan 0.    0.101 0.    0.125 0.    1.    0.143 0.991 0.
 0.    0.722 0.    0.955 0.895 0.5   0.894 0.909 0.    1.      nan 0.75
 1.    0.    0.    0.    0.    0.906 0.765 0.    1.    0.    0.05  0.913
 0.333 1.    0.974 0.892 0.826 0.771 1.    0.25    nan   nan 0.      nan
   nan 1.    1.    1.    0.    0.471 0.667 0.    0.037 0.667   nan   nan
   nan 0.    0.983 0.    0.375 0.1   0.182   nan 0.833 1.    0.762 1.
   nan   nan 0.182 0.867 0.8   1.      nan 0.571 0.333 1.    1.    0.905
 0.6   0.      nan 1.    0.4   1.    0.222 0.5   0.    1.      nan 0.143
 1.    1.    0.941 1.    0.308 0.75  1.    1.    0.692   nan   nan   nan
 0.881 0.5   0.    0.    0.5     nan   nan 1.    0.    0.976 1.    0.8
 0.13  0.918 0.984 0.584 0.333 0.524 0.4   0.5     nan 0.    0.833 1.
   nan 1.    0.    1.    0.    0.      nan 0.2   0.955   nan 0.393 0.
 0.75  0.    0.967 0.    0.727 0.55  0.818 0.      nan 0.78  0.75  0.
 0.    0.4     nan   nan 0.714   nan 0.    0.      nan 0.    0.018 0.
 0.109 0.022   nan   nan   nan 0.4   0.968   nan   nan 0.    1.    1.
   nan 0.3   1.    0.    0.9   0.809 0.4   0.    0.528 0.    0.    1.
 0.    0.    0.    0.702 1.      nan 0.      nan   nan 0.    0.833 0.
   nan   nan 0.708 1.    0.956 0.    0.    0.    0.017 0.    0.979 0.8
 0.723 0.079 0.778 0.372   nan 0.737 0.      nan   nan 0.      nan   nan
 0.2   0.917 0.    0.531 1.    0.091 1.      nan 0.    0.5   0.139 0.846
 0.639 0.    0.977 1.    1.    0.303 0.556 0.808 0.149 1.    0.022 0.25
 0.    0.    1.    0.882 0.    1.    0.274 1.    0.833 0.154   nan 0.
   nan 0.    0.    0.182 0.572 0.12  0.    0.643 1.    0.459 0.    0.185
 0.    0.    0.    0.    0.118 1.      nan   nan 1.    0.5   0.8     nan
 0.556 0.      nan 1.    0.    0.778 0.541 0.8   0.071 0.    0.449 0.505
 1.      nan 0.    0.311 0.    0.129 0.    0.    0.      nan 0.143 0.
 0.4   0.    0.75  0.211 0.068 0.    0.85  0.5   0.95    nan   nan 0.75
 0.143 0.062   nan 1.    0.    0.25  0.    1.    1.    0.    0.2   1.
 0.      nan 0.889 0.    0.    0.053 1.    0.667 0.    0.75  0.      nan
   nan 0.    1.    0.194 0.    1.    0.    0.714 1.    0.    0.792 1.
 0.5   0.    0.868 0.3     nan 0.      nan 1.    0.543 0.222 0.    0.5
 0.872 0.833 0.    0.778 0.      nan 0.    1.    1.    0.04  1.      nan
 0.    0.615 0.    1.      nan 0.778 0.429   nan 0.    0.824 1.    0.4
 0.736   nan 1.    0.083 1.    0.821 0.048   nan 0.    0.    0.    0.583
 0.    1.    0.25  1.      nan 0.845 0.845 1.      nan 0.28  0.087   nan
   nan 0.      nan 0.      nan 0.    1.    0.938 0.447 0.    0.923 1.
 1.      nan 0.333 0.    0.212 0.9   0.    0.      nan 0.    0.254 0.099
 0.75  0.375 0.    0.    1.    1.    0.792 0.    0.125   nan 0.679 0.6
 1.    0.824 0.403 0.    0.077 0.    0.684 0.944 0.148 0.889 0.5   0.
   nan 0.    1.      nan 1.    1.    0.    0.951 0.824 0.03  0.769 0.
 0.2     nan 1.    0.    0.5   1.    0.    0.308   nan 0.    0.5   1.
 1.    0.889 0.4   0.    0.857 0.    0.    0.008 0.545 0.      nan 0.962
   nan 0.5     nan   nan   nan   nan 0.      nan   nan 0.036   nan 0.625
 0.778 1.    0.      nan   nan 0.    1.    0.    0.889 0.    0.8   0.476
 0.821   nan 1.      nan 0.923 0.941 0.125 0.497 0.012 1.    0.889 0.75
 1.      nan 0.067 1.      nan 0.    1.    0.938 0.    0.667   nan 0.692
 0.783   nan 0.    0.987 0.    0.    0.667 1.    0.    0.987 0.909 0.833
 1.      nan 1.      nan 0.5   0.      nan 0.    0.077   nan 0.    0.889
 0.817 0.      nan 0.    0.87  0.    0.556 0.    0.925 0.167 0.779 0.902
 0.067   nan 1.    0.977 1.    0.058 1.    0.8     nan 0.5     nan 1.
 0.944   nan 1.    0.885 0.    1.    0.    1.    0.    0.      nan 0.339
 0.909 0.8   1.    0.    0.929 1.      nan 0.857 0.    0.919 0.    0.
 0.347 0.      nan   nan 0.286 0.907   nan 0.    0.    1.    0.    0.05
 0.    0.851   nan 1.    0.5   1.      nan 0.571 0.933 1.      nan 0.879
 0.774 0.545 0.25  0.    0.    0.25  0.667 0.    1.      nan]
Recall per class: [0.659 0.    0.    0.833 1.    0.875 0.2   1.    0.    0.    0.429 0.636
 0.636 0.    1.    1.    0.    0.    0.125 0.    0.    0.    0.333 0.
 0.2   0.833 0.    1.    0.    0.5   0.929 0.774 1.    0.857 0.05  0.727
 0.143 1.    0.    0.217 0.    0.645 0.167 1.    1.    0.857 1.    0.
 0.    0.    0.    1.    0.    0.045 1.    0.894 1.    1.    0.867 0.
 1.    0.    1.    0.111 0.053 0.727 0.    0.079 0.    0.111 0.167 0.095
 0.    0.062 0.    0.529 0.816 0.    0.    1.    1.    0.818 0.929 0.
 0.    0.    0.857 1.    0.    0.46  1.    0.111 1.    0.595 0.5   0.
 1.    0.8   0.    0.    0.    0.571 0.078 1.    0.267 1.    0.    0.
 1.    0.    0.143 0.    0.576 1.    0.    0.    0.    0.182 1.    0.
 0.    0.    0.    0.    0.    0.    0.    0.    0.    1.    0.012 1.
 1.    1.    1.    0.765 0.    1.    1.    0.    1.    1.    1.    1.
 0.857 0.971 1.    0.    0.    1.    0.978 0.    0.    1.    0.167 0.733
 0.159 0.556 0.667 0.    0.609 0.    0.    0.    0.791 0.    0.963 0.
 0.    1.    0.    0.    0.4   0.    0.5   0.    1.    0.167 1.    0.
 0.    0.317 0.    0.875 0.944 0.333 1.    1.    0.    1.    0.    0.6
 1.    0.    0.    0.    0.    0.873 1.    0.    0.8   0.    0.048 0.984
 0.6   0.8   1.    1.    0.95  0.931 1.    0.875 0.    0.    0.    0.
 0.    1.    0.778 1.    0.    1.    0.118 0.    0.043 1.    0.    0.
 0.    0.    1.    0.    0.231 1.    0.128 0.    0.625 1.    0.762 1.
 0.    0.    0.286 0.987 1.    1.    0.    0.571 0.318 0.962 0.778 1.
 0.462 0.    0.    1.    0.857 0.929 0.5   0.13  0.    1.    0.    1.
 0.444 0.083 1.    0.983 1.    1.    0.167 0.99  0.9   0.    0.    0.
 0.771 0.5   0.    0.    0.143 0.    0.    0.455 0.    0.93  0.938 0.923
 0.545 1.    1.    0.963 1.    0.478 1.    0.833 0.    0.    0.833 1.
 0.    1.    0.    0.966 0.    0.    0.    0.042 1.    0.    1.    0.
 1.    0.    1.    0.    0.276 0.936 1.    0.    0.    0.91  0.9   0.
 0.    0.889 0.    0.    1.    0.    0.    0.    0.    0.    0.037 0.
 0.483 0.333 0.    0.    0.    0.154 0.718 0.    0.    0.    0.25  0.227
 0.    0.49  1.    0.    0.134 0.974 0.857 0.    0.322 0.    0.    1.
 0.    0.    0.    0.717 0.286 0.    0.    0.    0.    0.    0.758 0.
 0.    0.    0.425 0.938 1.    0.    0.    0.    0.012 0.    1.    1.
 0.944 0.75  1.    0.733 0.    0.933 0.    0.    0.    0.    0.    0.
 1.    0.917 0.    1.    1.    0.111 1.    0.    0.    0.8   0.833 0.677
 0.73  0.    0.935 1.    1.    0.417 0.5   0.389 0.171 0.2   0.059 0.125
 0.    0.    1.    0.75  0.    1.    1.    0.375 0.455 1.    0.    0.
 0.    0.    0.    0.571 0.979 0.079 0.    0.29  0.231 0.279 0.    0.29
 0.    0.    0.    0.    0.087 1.    0.    0.    0.714 0.25  0.571 0.
 0.455 0.    0.    1.    0.    0.875 0.714 1.    0.026 0.    0.603 0.885
 1.    0.    0.    0.438 0.    0.348 0.    0.    0.    0.    0.075 0.
 0.211 0.    0.75  0.444 0.222 0.    0.486 0.25  0.803 0.    0.    0.375
 0.5   0.167 0.    1.    0.    0.308 0.    1.    1.    0.    0.143 1.
 0.    0.    0.5   0.    0.    0.111 0.9   0.667 0.    1.    0.    0.
 0.    0.    0.929 0.857 0.    0.308 0.    0.625 1.    0.    0.933 0.2
 0.125 0.    0.952 1.    0.    0.    0.    0.889 0.981 0.667 0.    1.
 1.    0.926 0.    1.    0.    0.    0.    0.765 1.    0.143 0.5   0.
 0.    1.    0.    0.778 0.    1.    0.119 0.    0.    0.933 1.    0.062
 0.901 0.    1.    0.05  0.875 0.92  0.075 0.    0.    0.    0.    1.
 0.    1.    1.    0.5   0.    1.    0.925 1.    0.    1.    1.    0.
 0.    0.    0.    0.    0.    0.    1.    0.517 0.944 0.    0.6   1.
 0.769 0.    0.375 0.    1.    1.    0.    0.    0.    0.    0.219 0.451
 0.462 0.727 0.    0.    0.878 0.833 0.864 0.    0.333 0.    0.507 0.13
 0.917 1.    0.962 0.    0.167 0.    0.788 1.    0.421 1.    0.333 0.
 0.    0.    0.75  0.    0.846 1.    0.    0.554 1.    0.014 0.833 0.
 0.143 0.    1.    0.    0.2   0.143 0.    0.222 0.    0.    0.062 1.
 1.    1.    1.    0.    0.857 0.    0.    0.077 0.75  0.    0.    1.
 0.    0.091 0.    0.    0.    0.    0.    0.    0.    1.    0.    0.833
 0.778 1.    0.    0.    0.    0.    0.062 0.    0.195 0.    0.947 1.
 1.    0.    1.    0.    1.    1.    0.4   0.811 0.025 1.    1.    0.6
 1.    0.    0.111 1.    0.    0.    1.    0.75  0.    0.286 0.    0.9
 0.947 0.    0.    1.    0.    0.    1.    1.    0.    0.987 1.    0.238
 1.    0.    1.    0.    1.    0.    0.    0.    0.061 0.    0.    0.8
 0.957 0.    0.    0.    0.808 0.    0.377 0.    0.908 0.167 1.    1.
 0.167 0.    0.578 0.913 0.929 0.267 0.932 0.8   0.    1.    0.    1.
 1.    0.    1.    1.    0.    0.667 0.    1.    0.    0.    0.    1.
 1.    1.    1.    0.    0.867 1.    0.    0.8   0.    1.    0.    0.
 0.895 0.    0.    0.    0.118 1.    0.    0.    0.    1.    0.    0.021
 0.    0.813 0.    1.    0.182 1.    0.    0.571 0.737 1.    0.    1.
 0.984 1.    1.    0.    0.    0.2   0.222 0.    0.75  0.   ]
F1 per class: [0.54    nan   nan 0.526 0.8   0.933 0.082 1.      nan   nan 0.545 0.667
 0.609   nan 1.    1.      nan   nan 0.118   nan   nan   nan 0.5     nan
 0.333 0.8     nan 0.923   nan 0.667 0.929 0.75  0.989 0.923 0.071 0.667
 0.133 1.      nan 0.345   nan 0.769 0.286 0.923 1.    0.923 0.667   nan
   nan   nan   nan 1.      nan 0.087 0.923 0.757 1.    1.    0.897   nan
 0.5     nan 1.    0.182 0.061 0.744   nan 0.05    nan 0.2   0.25  0.151
   nan 0.118   nan 0.581 0.816   nan   nan 0.848 0.968 0.9   0.839   nan
   nan   nan 0.923 0.917   nan 0.611 1.    0.182 0.56  0.638 0.42    nan
 0.667 0.889   nan   nan   nan 0.32  0.136 1.    0.387 0.875   nan   nan
 1.      nan 0.154   nan 0.655 0.882   nan   nan   nan 0.308 1.      nan
   nan   nan   nan   nan   nan   nan   nan   nan   nan 0.914 0.024 1.
 1.    0.833 0.9   0.743   nan 0.741 0.667   nan 1.    1.    0.545 1.
 0.75  0.978 0.974   nan   nan 1.    0.926   nan   nan 0.667 0.286 0.846
 0.237 0.556 0.8     nan 0.491   nan   nan   nan 0.829   nan 0.963   nan
   nan 1.      nan   nan 0.162   nan 0.2     nan 1.    0.154 0.995   nan
   nan 0.441   nan 0.913 0.919 0.4   0.944 0.952   nan 1.      nan 0.667
 1.      nan   nan   nan   nan 0.889 0.867   nan 0.889   nan 0.049 0.947
 0.429 0.889 0.987 0.943 0.884 0.844 1.    0.389   nan   nan   nan   nan
   nan 1.    0.875 1.      nan 0.64  0.2     nan 0.04  0.8     nan   nan
   nan   nan 0.991   nan 0.286 0.182 0.15    nan 0.714 1.    0.762 1.
   nan   nan 0.222 0.923 0.889 1.      nan 0.571 0.326 0.98  0.875 0.95
 0.522   nan   nan 1.    0.545 0.963 0.308 0.207   nan 1.      nan 0.25
 0.615 0.154 0.97  0.992 0.471 0.857 0.286 0.995 0.783   nan   nan   nan
 0.822 0.5     nan   nan 0.222   nan   nan 0.625   nan 0.952 0.968 0.857
 0.211 0.957 0.992 0.727 0.5   0.5   0.571 0.625   nan   nan 0.833 1.
   nan 1.      nan 0.982   nan   nan   nan 0.069 0.977   nan 0.564   nan
 0.857   nan 0.983   nan 0.4   0.693 0.9     nan   nan 0.84  0.818   nan
   nan 0.552   nan   nan 0.833   nan   nan   nan   nan   nan 0.024   nan
 0.178 0.042   nan   nan   nan 0.222 0.824   nan   nan   nan 0.4   0.37
   nan 0.372 1.      nan 0.234 0.884 0.545   nan 0.4     nan   nan 1.
   nan   nan   nan 0.71  0.444   nan   nan   nan   nan   nan 0.794   nan
   nan   nan 0.531 0.968 0.977   nan   nan   nan 0.014   nan 0.989 0.889
 0.819 0.143 0.875 0.494   nan 0.824   nan   nan   nan   nan   nan   nan
 0.333 0.917   nan 0.693 1.    0.1   1.      nan   nan 0.615 0.238 0.752
 0.681   nan 0.956 1.    1.    0.351 0.526 0.525 0.159 0.333 0.032 0.167
   nan   nan 1.    0.811   nan 1.    0.43  0.545 0.588 0.267   nan   nan
   nan   nan   nan 0.276 0.722 0.095   nan 0.4   0.375 0.347   nan 0.226
   nan   nan   nan   nan 0.1   1.      nan   nan 0.833 0.333 0.667   nan
 0.5     nan   nan 1.      nan 0.824 0.615 0.889 0.038   nan 0.515 0.643
 1.      nan   nan 0.364   nan 0.188   nan   nan   nan   nan 0.099   nan
 0.276   nan 0.75  0.286 0.104   nan 0.618 0.333 0.87    nan   nan 0.5
 0.222 0.091   nan 1.      nan 0.276   nan 1.    1.      nan 0.167 1.
   nan   nan 0.64    nan   nan 0.071 0.947 0.667   nan 0.857   nan   nan
   nan   nan 0.963 0.316   nan 0.471   nan 0.667 1.      nan 0.857 0.333
 0.2     nan 0.908 0.462   nan   nan   nan 0.941 0.699 0.333   nan 0.667
 0.932 0.877   nan 0.875   nan   nan   nan 0.867 1.    0.062 0.667   nan
   nan 0.762   nan 0.875   nan 0.875 0.186   nan   nan 0.875 1.    0.108
 0.81    nan 1.    0.062 0.933 0.868 0.058   nan   nan   nan   nan 0.737
   nan 1.    0.4   0.667   nan 0.916 0.883 1.      nan 0.438 0.161   nan
   nan   nan   nan   nan   nan   nan 1.    0.667 0.607   nan 0.727 1.
 0.87    nan 0.353   nan 0.351 0.947   nan   nan   nan   nan 0.235 0.162
 0.571 0.495   nan   nan 0.935 0.909 0.826   nan 0.182   nan 0.581 0.214
 0.957 0.903 0.568   nan 0.105   nan 0.732 0.971 0.219 0.941 0.4     nan
   nan   nan 0.857   nan 0.917 1.      nan 0.7   0.903 0.019 0.8     nan
 0.167   nan 1.      nan 0.286 0.25    nan 0.258   nan   nan 0.111 1.
 1.    0.941 0.571   nan 0.857   nan   nan 0.014 0.632   nan   nan 0.98
   nan 0.154   nan   nan   nan   nan   nan   nan   nan 0.069   nan 0.714
 0.778 1.      nan   nan   nan   nan 0.118   nan 0.32    nan 0.867 0.645
 0.902   nan 1.      nan 0.96  0.97  0.19  0.616 0.017 1.    0.941 0.667
 1.      nan 0.083 1.      nan   nan 1.    0.833   nan 0.4     nan 0.783
 0.857   nan   nan 0.994   nan   nan 0.8   1.      nan 0.987 0.952 0.37
 1.      nan 1.      nan 0.667   nan   nan   nan 0.068   nan   nan 0.842
 0.882   nan   nan   nan 0.838   nan 0.449   nan 0.917 0.167 0.876 0.949
 0.095   nan 0.732 0.944 0.963 0.095 0.965 0.8     nan 0.667   nan 1.
 0.971   nan 1.    0.939   nan 0.8     nan 1.      nan   nan   nan 0.507
 0.952 0.889 1.      nan 0.897 1.      nan 0.828   nan 0.958   nan   nan
 0.5     nan   nan   nan 0.167 0.951   nan   nan   nan 1.      nan 0.03
   nan 0.831   nan 1.    0.267 1.      nan 0.571 0.824 1.      nan 0.935
 0.866 0.706 0.4     nan   nan 0.222 0.333   nan 0.857   nan]
Macro precision: nan
Macro recall: 0.414
Macro F1: nan
