# Supplementary material for: TopEC: prediction of Enzyme Commission classes by 3D graph neural networks and localized 3D protein descriptor
Source: Nat Commun. 2025 Mar 20;16:2737. doi: 10.1038/s41467-025-57324-5 (PMC11923149; doi:10.1038/s41467-025-57324-5)
Supplement: Supplementary file 3 — Supplementary Data 1 [file 41467_2025_57324_MOESM3_ESM.zip › Data_S1/table1/hierarchical/EnzyNet_fold_sites.txt]

Augmentation: None
Confusion matrix: 
 [[4 0 0 ... 0 0 0]
 [0 7 0 ... 0 0 0]
 [0 0 2 ... 0 0 0]
 ...
 [0 0 0 ... 3 0 0]
 [0 0 0 ... 0 0 0]
 [0 0 0 ... 0 0 4]]
Scaled confusion matrix: 
 [[0.571 0.    0.    ... 0.    0.    0.   ]
 [0.    0.778 0.    ... 0.    0.    0.   ]
 [0.    0.    0.5   ... 0.    0.    0.   ]
 ...
 [0.    0.    0.    ... 1.    0.    0.   ]
 [0.    0.    0.    ... 0.    0.    0.   ]
 [0.    0.    0.    ... 0.    0.    1.   ]]
Accuracy: 0.519
Precision per class: [0.571 0.778 0.5   0.368 1.    0.8   0.    0.533 0.97  0.857 1.    0.
 0.    1.    1.    0.111 0.333 0.833 0.136 0.    0.897 0.      nan   nan
 0.3   0.571 1.    0.    0.    0.6   0.727 0.    0.5   0.661 1.    1.
 0.167 0.5   0.667   nan 0.    0.068 0.5     nan 0.714 0.731 0.615 0.
 0.9   0.75  1.    0.    0.5   0.917 1.    0.647 0.6   0.833 0.      nan
 0.8   1.      nan   nan 1.    0.5   1.    0.      nan 0.    0.    0.2
   nan 0.5   0.75  0.905 0.    0.4   0.04  0.5   1.    0.75  1.      nan
 0.375   nan   nan   nan 0.    0.    0.    0.    0.1   0.    1.    0.
 1.   ]
Recall per class: [0.571 0.778 0.5   0.933 0.5   1.    0.    0.889 0.78  0.857 0.5   0.
 0.    1.    1.    0.125 0.333 0.833 0.364 0.    0.963 0.    0.    0.
 1.    0.857 0.308 0.    0.    0.5   1.    0.    0.5   0.894 0.8   0.987
 0.125 0.333 0.364 0.    0.    0.167 0.286 0.    0.556 0.95  0.889 0.
 0.818 0.3   0.75  0.    0.25  0.647 0.857 0.846 0.5   0.417 0.    0.
 0.941 0.167 0.    0.    0.833 0.667 0.2   0.    0.    0.    0.    0.333
 0.    0.75  0.375 0.76  0.    0.24  0.087 0.429 1.    0.75  0.2   0.
 0.375 0.    0.    0.    0.    0.    0.    0.    0.083 0.    1.    0.
 1.   ]
F1 per class: [0.571 0.778 0.5   0.528 0.667 0.889   nan 0.667 0.865 0.857 0.667   nan
   nan 1.    1.    0.118 0.333 0.833 0.198   nan 0.929   nan   nan   nan
 0.462 0.686 0.471   nan   nan 0.545 0.842   nan 0.5   0.76  0.889 0.993
 0.143 0.4   0.471   nan   nan 0.097 0.364   nan 0.625 0.826 0.727   nan
 0.857 0.429 0.857   nan 0.333 0.759 0.923 0.733 0.545 0.556   nan   nan
 0.865 0.286   nan   nan 0.909 0.571 0.333   nan   nan   nan   nan 0.25
   nan 0.6   0.5   0.826   nan 0.3   0.055 0.462 1.    0.75  0.333   nan
 0.375   nan   nan   nan   nan   nan   nan   nan 0.091   nan 1.      nan
 1.   ]
Macro precision: nan
Macro recall: 0.392
Macro F1: nan
Augmentation: flips
Confusion matrix: 
 [[5 0 0 ... 0 0 0]
 [0 8 0 ... 0 0 0]
 [0 0 1 ... 0 0 0]
 ...
 [0 0 0 ... 3 0 0]
 [0 0 0 ... 0 0 0]
 [0 0 0 ... 0 0 4]]
Scaled confusion matrix: 
 [[0.714 0.    0.    ... 0.    0.    0.   ]
 [0.    0.889 0.    ... 0.    0.    0.   ]
 [0.    0.    0.25  ... 0.    0.    0.   ]
 ...
 [0.    0.    0.    ... 1.    0.    0.   ]
 [0.    0.    0.    ... 0.    0.    0.   ]
 [0.    0.    0.    ... 0.    0.    1.   ]]
Accuracy: 0.521
Precision per class: [0.625 0.471 0.167 0.368 1.    0.571   nan 0.562 1.    1.    0.5   0.
   nan 1.    1.    0.    0.5   1.    0.12  0.    0.964   nan 0.    0.
 0.167 0.553 0.571 0.    0.    1.    0.889 0.    0.5   0.632 0.8   0.974
 0.    0.5   0.      nan 0.    0.    0.6     nan 0.714 0.792 0.636 0.
 0.818 0.8   1.      nan 1.    1.    1.    0.867 1.    0.75  0.      nan
 0.696   nan   nan 0.    1.    1.    0.    0.      nan 0.      nan 0.462
   nan 1.    1.    0.857 0.    0.429 0.151 0.5   1.    0.857 1.      nan
 0.636   nan   nan   nan 0.      nan 0.    0.    0.    0.333 1.      nan
 1.   ]
Recall per class: [0.714 0.889 0.25  0.933 0.5   1.    0.    1.    0.732 0.857 0.2   0.
 0.    1.    1.    0.    0.333 0.5   0.409 0.    1.    0.    0.    0.
 0.333 0.75  0.308 0.    0.    0.5   1.    0.    0.667 0.929 0.8   0.987
 0.    0.333 0.    0.    0.    0.    0.429 0.    0.556 0.95  0.778 0.
 0.818 0.4   0.875 0.    0.25  0.647 0.857 1.    0.5   0.25  0.    0.
 0.941 0.    0.    0.    1.    0.833 0.    0.    0.    0.    0.    0.5
 0.    0.75  0.25  0.72  0.    0.24  0.565 0.429 1.    0.75  0.4   0.
 0.438 0.    0.    0.    0.    0.    0.    0.    0.    0.056 1.    0.
 1.   ]
F1 per class: [0.667 0.615 0.2   0.528 0.667 0.727   nan 0.72  0.845 0.923 0.286   nan
   nan 1.    1.      nan 0.4   0.667 0.186   nan 0.982   nan   nan   nan
 0.222 0.636 0.4     nan   nan 0.667 0.941   nan 0.571 0.752 0.8   0.981
   nan 0.4     nan   nan   nan   nan 0.5     nan 0.625 0.864 0.7     nan
 0.818 0.533 0.933   nan 0.4   0.786 0.923 0.929 0.667 0.375   nan   nan
 0.8     nan   nan   nan 1.    0.909   nan   nan   nan   nan   nan 0.48
   nan 0.857 0.4   0.783   nan 0.308 0.239 0.462 1.    0.8   0.571   nan
 0.519   nan   nan   nan   nan   nan   nan   nan   nan 0.095 1.      nan
 1.   ]
Macro precision: nan
Macro recall: 0.383
Macro F1: nan
Augmentation: weighted_flips
Confusion matrix: 
 [[5 0 0 ... 0 0 0]
 [0 7 0 ... 0 0 0]
 [0 0 1 ... 0 0 0]
 ...
 [0 0 0 ... 3 0 0]
 [0 0 0 ... 0 0 0]
 [0 0 0 ... 0 0 4]]
Scaled confusion matrix: 
 [[0.714 0.    0.    ... 0.    0.    0.   ]
 [0.    0.778 0.    ... 0.    0.    0.   ]
 [0.    0.    0.25  ... 0.    0.    0.   ]
 ...
 [0.    0.    0.    ... 1.    0.    0.   ]
 [0.    0.    0.    ... 0.    0.    0.   ]
 [0.    0.    0.    ... 0.    0.    1.   ]]
Accuracy: 0.525
Precision per class: [0.625 0.5   0.2   0.359 1.    0.8     nan 0.5   1.    1.    0.667 0.
   nan 1.    1.    0.    1.    0.8   0.115 0.    0.897 0.    0.    0.
 0.286 0.525 1.    0.    0.    0.8   0.889 0.    0.5   0.653 0.8   0.974
 0.    0.667 0.      nan 0.    0.03  0.5     nan 0.714 0.792 0.7   0.
 0.9   0.8   1.      nan 1.    0.923 1.    0.722 0.75  1.    0.      nan
 0.727 1.      nan 0.    0.857 0.714 0.5   0.      nan 0.    0.    0.333
   nan 1.    1.    0.909 0.    0.385 0.107 0.6   1.    0.75  1.      nan
 0.571   nan   nan   nan 0.      nan 0.    0.    0.    0.333 1.      nan
 1.   ]
Recall per class: [0.714 0.778 0.25  0.933 0.5   1.    0.    0.889 0.732 0.857 0.2   0.
 0.    1.    1.    0.    0.333 0.667 0.409 0.    0.963 0.    0.    0.
 0.667 0.75  0.308 0.    0.    0.667 1.    0.    0.667 0.953 0.8   0.987
 0.    0.667 0.    0.    0.    0.056 0.286 0.    0.556 0.95  0.778 0.
 0.818 0.4   0.875 0.    0.25  0.706 0.857 1.    0.5   0.333 0.    0.
 0.941 0.167 0.    0.    1.    0.833 0.2   0.    0.    0.    0.    0.5
 0.    0.75  0.375 0.8   0.    0.2   0.348 0.429 1.    0.75  0.2   0.
 0.5   0.    0.    0.    0.    0.    0.    0.    0.    0.056 1.    0.
 1.   ]
F1 per class: [0.667 0.609 0.222 0.519 0.667 0.889   nan 0.64  0.845 0.923 0.308   nan
   nan 1.    1.      nan 0.5   0.727 0.18    nan 0.929   nan   nan   nan
 0.4   0.618 0.471   nan   nan 0.727 0.941   nan 0.571 0.775 0.8   0.981
   nan 0.667   nan   nan   nan 0.039 0.364   nan 0.625 0.864 0.737   nan
 0.857 0.533 0.933   nan 0.4   0.8   0.923 0.839 0.6   0.5     nan   nan
 0.821 0.286   nan   nan 0.923 0.769 0.286   nan   nan   nan   nan 0.4
   nan 0.857 0.545 0.851   nan 0.263 0.163 0.5   1.    0.75  0.333   nan
 0.533   nan   nan   nan   nan   nan   nan   nan   nan 0.095 1.      nan
 1.   ]
Macro precision: nan
Macro recall: 0.393
Macro F1: nan
