# Supplementary material for: TopEC: prediction of Enzyme Commission classes by 3D graph neural networks and localized 3D protein descriptor
Source: Nat Commun. 2025 Mar 20;16:2737. doi: 10.1038/s41467-025-57324-5 (PMC11923149; doi:10.1038/s41467-025-57324-5)
Supplement: Supplementary file 3 — Supplementary Data 1 [file 41467_2025_57324_MOESM3_ESM.zip › Data_S1/table1/hierarchical/EnzyNet_fold.txt]

Augmentation: None
Confusion matrix: 
 [[6 0 0 ... 0 0 0]
 [0 2 0 ... 0 0 0]
 [0 0 1 ... 0 0 0]
 ...
 [0 0 0 ... 1 0 0]
 [0 0 0 ... 0 0 0]
 [0 0 0 ... 0 0 0]]
Scaled confusion matrix: 
 [[0.857 0.    0.    ... 0.    0.    0.   ]
 [0.    0.222 0.    ... 0.    0.    0.   ]
 [0.    0.    0.25  ... 0.    0.    0.   ]
 ...
 [0.    0.    0.    ... 0.333 0.    0.   ]
 [0.    0.    0.    ... 0.    0.    0.   ]
 [0.    0.    0.    ... 0.    0.    0.   ]]
Accuracy: 0.486
Precision per class: [0.667 0.667 0.25  0.469 0.857 0.667 0.    0.667 1.    1.    0.    1.
   nan 1.    1.    0.    0.    0.857 0.      nan 0.931   nan 0.    0.
 0.5   0.61  1.    0.75    nan 0.    1.    0.    0.4   0.771 0.833 1.
 0.      nan 0.      nan   nan 0.087 0.      nan 1.    1.    0.818 0.019
 1.    0.    1.    0.    1.    1.    1.    0.353 0.      nan   nan   nan
 0.765 1.    1.      nan 1.    0.5   0.    0.167   nan 0.    0.2   0.333
   nan   nan 0.    0.    0.    0.583 0.11  1.    1.    0.      nan   nan
 0.5     nan 0.667   nan 0.      nan 0.5     nan 0.    0.286 1.      nan
   nan]
Recall per class: [0.857 0.222 0.25  1.    1.    1.    0.    0.889 0.854 0.714 0.    0.75
 0.    1.    1.    0.    0.    1.    0.    0.    1.    0.    0.    0.
 0.667 0.893 0.077 0.6   0.    0.    1.    0.    0.333 0.953 1.    1.
 0.    0.    0.    0.    0.    0.333 0.    0.    0.111 1.    1.    0.069
 0.273 0.    1.    0.    0.25  0.765 1.    0.923 0.    0.    0.    0.
 0.765 0.167 0.25  0.    1.    0.667 0.    0.2   0.    0.    0.333 0.5
 0.    0.    0.    0.    0.    0.28  0.522 0.571 0.909 0.    0.    0.
 0.688 0.    0.333 0.    0.    0.    0.333 0.    0.    0.111 0.333 0.
 0.   ]
F1 per class: [0.75  0.333 0.25  0.638 0.923 0.8     nan 0.762 0.921 0.833   nan 0.857
   nan 1.    1.      nan   nan 0.923   nan   nan 0.964   nan   nan   nan
 0.571 0.725 0.143 0.667   nan   nan 1.      nan 0.364 0.853 0.909 1.
   nan   nan   nan   nan   nan 0.138   nan   nan 0.2   1.    0.9   0.03
 0.429   nan 1.      nan 0.4   0.867 1.    0.511   nan   nan   nan   nan
 0.765 0.286 0.4     nan 1.    0.571   nan 0.182   nan   nan 0.25  0.4
   nan   nan   nan   nan   nan 0.378 0.182 0.727 0.952   nan   nan   nan
 0.579   nan 0.444   nan   nan   nan 0.4     nan   nan 0.16  0.5     nan
   nan]
Macro precision: nan
Macro recall: 0.338
Macro F1: nan
Augmentation: flips
Confusion matrix: 
 [[5 0 0 ... 0 0 0]
 [0 2 0 ... 0 0 0]
 [0 0 4 ... 0 0 0]
 ...
 [0 0 0 ... 0 0 0]
 [0 0 0 ... 0 0 0]
 [0 0 0 ... 0 0 0]]
Scaled confusion matrix: 
 [[0.714 0.    0.    ... 0.    0.    0.   ]
 [0.    0.222 0.    ... 0.    0.    0.   ]
 [0.    0.    1.    ... 0.    0.    0.   ]
 ...
 [0.    0.    0.    ... 0.    0.    0.   ]
 [0.    0.    0.    ... 0.    0.    0.   ]
 [0.    0.    0.    ... 0.    0.    0.   ]]
Accuracy: 0.505
Precision per class: [0.833 1.    1.    0.469 1.    0.5   0.    0.889 1.    1.      nan 1.
   nan 1.    1.      nan 0.    0.833 0.      nan 0.964   nan   nan   nan
 0.75  0.6   1.    0.6   0.    1.    1.    0.    0.6   0.8   1.    1.
   nan   nan 0.      nan   nan 0.089   nan   nan 1.    1.    0.9   0.009
 1.    0.    1.      nan 0.    1.    1.    0.333 0.667   nan   nan   nan
 0.833   nan 0.5     nan 1.    0.273 0.    0.      nan 0.    0.4   0.706
   nan   nan   nan 0.25  0.    0.455 0.131 1.    1.      nan   nan   nan
 0.706   nan   nan   nan 0.      nan 1.      nan 0.    0.333   nan   nan
   nan]
Recall per class: [0.714 0.222 1.    1.    1.    1.    0.    0.889 0.854 0.714 0.    0.75
 0.    1.    1.    0.    0.    0.833 0.    0.    1.    0.    0.    0.
 1.    0.964 0.077 0.6   0.    0.167 1.    0.    0.5   0.988 1.    1.
 0.    0.    0.    0.    0.    0.389 0.    0.    0.111 1.    1.    0.034
 0.273 0.    1.    0.    0.    0.824 1.    0.923 0.333 0.    0.    0.
 0.882 0.    0.25  0.    1.    0.5   0.    0.    0.    0.    0.667 1.
 0.    0.    0.    0.04  0.    0.2   0.696 0.571 1.    0.    0.    0.
 0.75  0.    0.    0.    0.    0.    0.333 0.    0.    0.111 0.    0.
 0.   ]
F1 per class: [0.769 0.364 1.    0.638 1.    0.667   nan 0.889 0.921 0.833   nan 0.857
   nan 1.    1.      nan   nan 0.833   nan   nan 0.982   nan   nan   nan
 0.857 0.74  0.143 0.6     nan 0.286 1.      nan 0.545 0.884 1.    1.
   nan   nan   nan   nan   nan 0.144   nan   nan 0.2   1.    0.947 0.014
 0.429   nan 1.      nan   nan 0.903 1.    0.49  0.444   nan   nan   nan
 0.857   nan 0.333   nan 1.    0.353   nan   nan   nan   nan 0.5   0.828
   nan   nan   nan 0.069   nan 0.278 0.221 0.727 1.      nan   nan   nan
 0.727   nan   nan   nan   nan   nan 0.5     nan   nan 0.167   nan   nan
   nan]
Macro precision: nan
Macro recall: 0.352
Macro F1: nan
Augmentation: weighted_flips
Confusion matrix: 
 [[5 0 0 ... 0 0 0]
 [0 2 0 ... 0 0 0]
 [0 0 3 ... 0 0 0]
 ...
 [0 0 0 ... 0 0 0]
 [0 0 0 ... 0 0 0]
 [0 0 0 ... 0 0 0]]
Scaled confusion matrix: 
 [[0.714 0.    0.    ... 0.    0.    0.   ]
 [0.    0.222 0.    ... 0.    0.    0.   ]
 [0.    0.    0.75  ... 0.    0.    0.   ]
 ...
 [0.    0.    0.    ... 0.    0.    0.   ]
 [0.    0.    0.    ... 0.    0.    0.   ]
 [0.    0.    0.    ... 0.    0.    0.   ]]
Accuracy: 0.505
Precision per class: [0.714 1.    0.6   0.469 1.    0.667 0.    0.8   1.    1.      nan 1.
   nan 1.    1.    0.    0.    1.    0.      nan 1.      nan   nan   nan
 1.    0.6   1.    0.8   0.      nan 1.    0.    0.5   0.792 1.    1.
   nan   nan 0.      nan   nan 0.091 0.      nan 1.    1.    0.9   0.
 1.    0.333 1.    0.    1.    1.    1.    0.333 0.667   nan   nan   nan
 0.882   nan 1.      nan 1.    0.333 0.    0.      nan 0.    0.5   0.688
   nan   nan   nan 0.    0.    0.556 0.12  1.    1.      nan   nan   nan
 0.632   nan 0.      nan 0.      nan 1.      nan 0.    0.286   nan   nan
   nan]
Recall per class: [0.714 0.222 0.75  1.    1.    1.    0.    0.889 0.854 0.714 0.    0.75
 0.    1.    1.    0.    0.    1.    0.    0.    1.    0.    0.    0.
 1.    0.964 0.077 0.8   0.    0.    1.    0.    0.5   0.988 1.    1.
 0.    0.    0.    0.    0.    0.389 0.    0.    0.111 1.    1.    0.
 0.273 0.1   1.    0.    0.25  0.824 1.    0.923 0.333 0.    0.    0.
 0.882 0.    0.25  0.    1.    0.833 0.    0.    0.    0.    0.667 0.917
 0.    0.    0.    0.    0.    0.2   0.652 0.571 1.    0.    0.    0.
 0.75  0.    0.    0.    0.    0.    0.333 0.    0.    0.111 0.    0.
 0.   ]
F1 per class: [0.714 0.364 0.667 0.638 1.    0.8     nan 0.842 0.921 0.833   nan 0.857
   nan 1.    1.      nan   nan 1.      nan   nan 1.      nan   nan   nan
 1.    0.74  0.143 0.8     nan   nan 1.      nan 0.5   0.88  1.    1.
   nan   nan   nan   nan   nan 0.147   nan   nan 0.2   1.    0.947   nan
 0.429 0.154 1.      nan 0.4   0.903 1.    0.49  0.444   nan   nan   nan
 0.882   nan 0.4     nan 1.    0.476   nan   nan   nan   nan 0.571 0.786
   nan   nan   nan   nan   nan 0.294 0.203 0.727 1.      nan   nan   nan
 0.686   nan   nan   nan   nan   nan 0.5     nan   nan 0.16    nan   nan
   nan]
Macro precision: nan
Macro recall: 0.357
Macro F1: nan
