# Supplementary material for: TopEC: prediction of Enzyme Commission classes by 3D graph neural networks and localized 3D protein descriptor
Source: Nat Commun. 2025 Mar 20;16:2737. doi: 10.1038/s41467-025-57324-5 (PMC11923149; doi:10.1038/s41467-025-57324-5)
Supplement: Supplementary file 3 — Supplementary Data 1 [file 41467_2025_57324_MOESM3_ESM.zip › Data_S1/table1/hierarchical/Enzynet_temp_local.txt]

Augmentation: None
Confusion matrix: 
 [[15  0  0 ...  0  0  0]
 [ 0 25  0 ...  0  0  0]
 [ 0  0  6 ...  0  0  0]
 ...
 [ 0  0  0 ...  4  0  0]
 [ 0  0  0 ...  0  5  0]
 [ 0  0  0 ...  0  0  3]]
Scaled confusion matrix: 
 [[1.    0.    0.    ... 0.    0.    0.   ]
 [0.    0.862 0.    ... 0.    0.    0.   ]
 [0.    0.    1.    ... 0.    0.    0.   ]
 ...
 [0.    0.    0.    ... 0.667 0.    0.   ]
 [0.    0.    0.    ... 0.    1.    0.   ]
 [0.    0.    0.    ... 0.    0.    0.429]]
Accuracy: 0.649
Precision per class: [0.882 0.862 0.857 1.    0.75  0.849 1.    0.953 0.667 0.409 0.842 0.75
 0.356 0.667 0.875 0.667 0.5   0.75  1.    1.    1.    0.588 0.696 1.
 0.75  1.    0.333 1.    1.    0.5   0.556 1.    0.462 0.183 0.8   1.
 0.5   0.4   0.571 0.909 0.5   0.882 0.333 0.8   1.    0.593 0.889 0.75
 0.5   0.5   1.    0.833 0.75  0.788 0.95  0.75  0.667 0.807 0.714 0.
 0.833 0.714 0.667 0.235 0.767 1.    0.241 0.571   nan 0.889 1.    1.
 0.786 1.    0.2   0.7   1.    0.444   nan 1.    1.    1.    0.917 0.364
 0.5   1.    0.727 1.    0.333 0.6   0.8   0.    0.857 0.917 0.667 1.
 0.6  ]
Recall per class: [1.    0.862 1.    1.    0.5   1.    1.    0.891 0.632 0.692 0.941 0.8
 0.41  0.333 1.    0.286 0.429 0.75  0.667 1.    0.714 0.667 0.762 0.692
 0.667 1.    0.143 1.    0.5   0.333 0.833 0.571 0.5   0.38  0.667 0.125
 0.4   0.125 0.222 1.    0.167 0.714 0.667 0.667 0.545 0.675 0.8   0.429
 0.286 0.167 0.857 1.    0.656 0.867 1.    0.6   0.333 0.958 1.    0.
 0.625 0.556 0.769 0.293 0.793 0.778 0.277 0.444 0.    1.    0.4   0.667
 0.688 0.333 0.182 1.    1.    0.8   0.    0.429 0.714 0.333 0.786 0.364
 0.625 1.    0.8   1.    0.2   0.3   0.667 0.    0.857 0.917 0.667 1.
 0.429]
F1 per class: [0.938 0.862 0.923 1.    0.6   0.918 1.    0.921 0.649 0.514 0.889 0.774
 0.381 0.444 0.933 0.4   0.462 0.75  0.8   1.    0.833 0.625 0.727 0.818
 0.706 1.    0.2   1.    0.667 0.4   0.667 0.727 0.48  0.247 0.727 0.222
 0.444 0.19  0.32  0.952 0.25  0.789 0.444 0.727 0.706 0.632 0.842 0.545
 0.364 0.25  0.923 0.909 0.7   0.825 0.974 0.667 0.444 0.876 0.833   nan
 0.714 0.625 0.714 0.261 0.78  0.875 0.257 0.5     nan 0.941 0.571 0.8
 0.733 0.5   0.19  0.824 1.    0.571   nan 0.6   0.833 0.5   0.846 0.364
 0.556 1.    0.762 1.    0.25  0.4   0.727   nan 0.857 0.917 0.667 1.
 0.5  ]
Macro precision: nan
Macro recall: 0.624
Macro F1: nan
Augmentation: flips
Confusion matrix: 
 [[14  0  0 ...  0  0  0]
 [ 0 26  0 ...  0  0  0]
 [ 0  0  6 ...  0  0  0]
 ...
 [ 0  0  0 ...  4  0  0]
 [ 0  0  0 ...  0  5  0]
 [ 0  0  0 ...  0  0  3]]
Scaled confusion matrix: 
 [[0.933 0.    0.    ... 0.    0.    0.   ]
 [0.    0.897 0.    ... 0.    0.    0.   ]
 [0.    0.    1.    ... 0.    0.    0.   ]
 ...
 [0.    0.    0.    ... 0.667 0.    0.   ]
 [0.    0.    0.    ... 0.    1.    0.   ]
 [0.    0.    0.    ... 0.    0.    0.429]]
Accuracy: 0.646
Precision per class: [0.875 0.812 0.857 1.    1.    0.9   1.    0.932 0.765 0.435 0.81  0.8
 0.378 0.667 0.778 0.75  0.5   1.    1.    1.    1.    0.647 0.571 1.
 0.75  1.    0.667 1.    0.8   0.6   0.833 0.8   0.462 0.219 1.    1.
 0.5   0.6   0.667 0.833 0.25  0.923 0.235 0.8   1.    0.504 0.727 0.5
 0.4     nan 1.    0.8   0.8   0.875 1.    0.75  1.    0.836 0.667 0.
 1.    0.8   0.692 0.182 0.8   1.    0.214 0.667 1.    1.    1.    1.
 0.611 1.    0.    0.7   1.    0.25    nan 1.    1.    0.333 0.786 0.75
 0.556 1.    1.    1.    1.    1.    0.571   nan 0.833 0.88  0.667 1.
 0.75 ]
Recall per class: [0.933 0.897 1.    1.    0.333 1.    1.    0.891 0.684 0.769 1.    0.533
 0.436 0.333 1.    0.429 0.429 0.75  0.667 1.    0.714 0.733 0.762 0.615
 0.667 0.857 0.286 1.    0.5   0.333 0.833 0.571 0.5   0.6   0.667 0.125
 0.6   0.188 0.222 1.    0.167 0.571 0.667 0.667 0.455 0.712 0.8   0.429
 0.286 0.    0.857 0.8   0.625 0.933 1.    0.6   0.333 0.958 1.    0.
 0.625 0.444 0.692 0.146 0.828 0.778 0.255 0.444 0.167 1.    0.4   0.5
 0.688 0.333 0.    1.    1.    0.2   0.    0.429 0.714 0.167 0.786 0.273
 0.625 1.    0.8   1.    0.2   0.3   0.667 0.    0.714 0.917 0.667 1.
 0.429]
F1 per class: [0.903 0.852 0.923 1.    0.5   0.947 1.    0.911 0.722 0.556 0.895 0.64
 0.405 0.444 0.875 0.545 0.462 0.857 0.8   1.    0.833 0.688 0.653 0.762
 0.706 0.923 0.4   1.    0.615 0.429 0.833 0.667 0.48  0.321 0.8   0.222
 0.545 0.286 0.333 0.909 0.2   0.706 0.348 0.727 0.625 0.591 0.762 0.462
 0.333   nan 0.923 0.8   0.702 0.903 1.    0.667 0.5   0.893 0.8     nan
 0.769 0.571 0.692 0.162 0.814 0.875 0.233 0.533 0.286 1.    0.571 0.667
 0.647 0.5     nan 0.824 1.    0.222   nan 0.6   0.833 0.222 0.786 0.4
 0.588 1.    0.889 1.    0.333 0.462 0.615   nan 0.769 0.898 0.667 1.
 0.545]
Macro precision: nan
Macro recall: 0.607
Macro F1: nan
Augmentation: weighted_flips
Confusion matrix: 
 [[14  0  0 ...  0  0  0]
 [ 0 25  0 ...  0  0  0]
 [ 0  0  6 ...  0  0  0]
 ...
 [ 0  0  0 ...  4  0  0]
 [ 0  0  0 ...  0  5  0]
 [ 0  0  0 ...  0  0  4]]
Scaled confusion matrix: 
 [[0.933 0.    0.    ... 0.    0.    0.   ]
 [0.    0.862 0.    ... 0.    0.    0.   ]
 [0.    0.    1.    ... 0.    0.    0.   ]
 ...
 [0.    0.    0.    ... 0.667 0.    0.   ]
 [0.    0.    0.    ... 0.    1.    0.   ]
 [0.    0.    0.    ... 0.    0.    0.571]]
Accuracy: 0.652
Precision per class: [0.875 0.806 0.857 1.    1.    0.882 1.    0.932 0.75  0.435 0.85  0.818
 0.378 0.667 0.778 0.75  0.5   0.857 1.    1.    1.    0.688 0.615 1.
 0.75  1.    0.5   1.    0.8   0.429 1.    0.8   0.429 0.204 1.    1.
 0.417 0.5   0.8   0.909 0.25  0.933 0.25  0.8   1.    0.533 0.727 0.5
 0.4   0.    1.    1.    0.741 0.871 1.    0.75  1.    0.868 0.833 0.
 1.    0.8   0.692 0.237 0.75  1.    0.246 0.8   1.    1.    1.    1.
 0.647 1.    0.    0.7   1.    0.5     nan 1.    1.    0.333 0.846 0.75
 0.625 1.    0.9   1.    1.    0.75  0.667 0.    0.857 0.917 0.667 1.
 0.8  ]
Recall per class: [0.933 0.862 1.    1.    0.5   1.    1.    0.891 0.632 0.769 1.    0.6
 0.436 0.333 1.    0.429 0.286 0.75  0.667 1.    0.714 0.733 0.762 0.615
 0.667 0.857 0.286 1.    0.5   0.333 0.833 0.571 0.5   0.56  0.667 0.125
 0.5   0.188 0.222 1.    0.167 0.667 0.667 0.667 0.455 0.7   0.8   0.429
 0.286 0.    0.857 1.    0.625 0.9   1.    0.6   0.333 0.958 1.    0.
 0.625 0.444 0.692 0.22  0.828 0.778 0.298 0.444 0.167 1.    0.4   0.667
 0.688 0.333 0.    1.    1.    0.4   0.    0.429 0.714 0.167 0.786 0.273
 0.625 1.    0.9   1.    0.2   0.3   0.667 0.    0.857 0.917 0.667 1.
 0.571]
F1 per class: [0.903 0.833 0.923 1.    0.667 0.938 1.    0.911 0.686 0.556 0.919 0.692
 0.405 0.444 0.875 0.545 0.364 0.8   0.8   1.    0.833 0.71  0.681 0.762
 0.706 0.923 0.364 1.    0.615 0.375 0.909 0.667 0.462 0.299 0.8   0.222
 0.455 0.273 0.348 0.952 0.2   0.778 0.364 0.727 0.625 0.605 0.762 0.462
 0.333   nan 0.923 1.    0.678 0.885 1.    0.667 0.5   0.911 0.909   nan
 0.769 0.571 0.692 0.228 0.787 0.875 0.269 0.571 0.286 1.    0.571 0.8
 0.667 0.5     nan 0.824 1.    0.444   nan 0.6   0.833 0.222 0.815 0.4
 0.625 1.    0.9   1.    0.333 0.429 0.667   nan 0.857 0.917 0.667 1.
 0.667]
Macro precision: nan
Macro recall: 0.617
Macro F1: nan
