# Supplementary material for: TopEC: prediction of Enzyme Commission classes by 3D graph neural networks and localized 3D protein descriptor
Source: Nat Commun. 2025 Mar 20;16:2737. doi: 10.1038/s41467-025-57324-5 (PMC11923149; doi:10.1038/s41467-025-57324-5)
Supplement: Supplementary file 3 — Supplementary Data 1 [file 41467_2025_57324_MOESM3_ESM.zip › Data_S1/table1/hierarchical/EnzyNet_temp.txt]

Augmentation: None
Confusion matrix: 
 [[15  0  0 ...  0  0  0]
 [ 0 22  0 ...  0  0  0]
 [ 0  0  6 ...  0  0  0]
 ...
 [ 0  0  0 ...  5  0  0]
 [ 0  0  0 ...  0  5  0]
 [ 0  0  0 ...  0  0  5]]
Scaled confusion matrix: 
 [[1.    0.    0.    ... 0.    0.    0.   ]
 [0.    0.759 0.    ... 0.    0.    0.   ]
 [0.    0.    1.    ... 0.    0.    0.   ]
 ...
 [0.    0.    0.    ... 0.833 0.    0.   ]
 [0.    0.    0.    ... 0.    1.    0.   ]
 [0.    0.    0.    ... 0.    0.    0.714]]
Accuracy: 0.715
Precision per class: [0.938 0.957 1.    1.    1.    0.9   0.875 0.958 1.    0.571 0.944 0.818
 0.228 1.    0.875 1.    1.    0.526 1.    1.    1.    0.615 0.882 1.
 0.9   1.    0.429 1.    0.5   1.    0.667 0.625 0.769 0.333 1.    1.
 0.308 0.615 1.    1.    0.5   1.    0.2   1.    0.5   0.673 1.    0.6
 0.5   0.25  1.    1.    0.867 0.853 0.8   0.5   0.8   1.    1.    0.214
 0.5   1.    0.556 0.269 0.829 1.    0.255 0.556 0.75  0.8   0.5   1.
 0.778 1.    0.    0.667 0.8   0.8   0.5   0.667 1.    1.    0.75  1.
 0.8   1.    0.889 0.833 1.    1.    1.    0.714 0.625 1.    1.    1.
 0.833]
Recall per class: [1.    0.759 1.    1.    0.833 1.    1.    1.    0.842 0.615 1.    0.6
 0.333 0.833 1.    0.714 0.571 0.625 0.833 1.    0.857 0.533 0.714 0.769
 1.    0.857 0.429 0.833 0.5   0.889 0.667 0.714 0.833 0.56  1.    0.125
 0.4   0.5   0.222 1.    0.167 0.905 0.333 0.833 0.455 0.85  0.2   0.429
 0.286 0.167 0.857 1.    0.812 0.967 0.632 0.4   0.667 0.979 1.    0.429
 0.25  0.889 0.385 0.341 1.    1.    0.255 0.556 0.5   1.    0.4   0.5
 0.875 0.333 0.    0.857 1.    0.8   0.333 0.571 1.    0.667 0.857 0.727
 0.5   1.    0.8   1.    0.2   0.8   1.    1.    0.714 0.958 0.833 1.
 0.714]
F1 per class: [0.968 0.846 1.    1.    0.909 0.947 0.933 0.979 0.914 0.593 0.971 0.692
 0.271 0.909 0.933 0.833 0.727 0.571 0.909 1.    0.923 0.571 0.789 0.87
 0.947 0.923 0.429 0.909 0.5   0.941 0.667 0.667 0.8   0.418 1.    0.222
 0.348 0.552 0.364 1.    0.25  0.95  0.25  0.909 0.476 0.751 0.333 0.5
 0.364 0.2   0.923 1.    0.839 0.906 0.706 0.444 0.727 0.989 1.    0.286
 0.333 0.941 0.455 0.301 0.906 1.    0.255 0.556 0.6   0.889 0.444 0.667
 0.824 0.5     nan 0.75  0.889 0.8   0.4   0.615 1.    0.8   0.8   0.842
 0.615 1.    0.842 0.909 0.333 0.889 1.    0.833 0.667 0.979 0.909 1.
 0.769]
Macro precision: 0.785
Macro recall: 0.700
Macro F1: 0.740
Augmentation: flips
Confusion matrix: 
 [[15  0  0 ...  0  0  0]
 [ 0 21  0 ...  0  0  0]
 [ 0  0  6 ...  0  0  0]
 ...
 [ 0  0  0 ...  6  0  0]
 [ 0  0  0 ...  0  5  0]
 [ 0  0  0 ...  0  0  5]]
Scaled confusion matrix: 
 [[1.    0.    0.    ... 0.    0.    0.   ]
 [0.    0.724 0.    ... 0.    0.    0.   ]
 [0.    0.    1.    ... 0.    0.    0.   ]
 ...
 [0.    0.    0.    ... 1.    0.    0.   ]
 [0.    0.    0.    ... 0.    1.    0.   ]
 [0.    0.    0.    ... 0.    0.    0.714]]
Accuracy: 0.722
Precision per class: [1.    1.    1.    1.    1.    0.9   1.    0.958 1.    0.611 0.944 0.8
 0.245 1.    0.875 0.8   1.    0.619 1.    0.929 1.    0.8   1.    1.
 0.818 1.    0.4   1.    0.571 0.9   0.667 0.714 1.    0.348 1.    1.
 0.308 0.667 1.    1.    1.    0.95  0.364 1.    0.714 0.625 1.    1.
 0.667 0.    1.    1.    0.812 0.824 0.917 0.667 0.75  1.    0.909 0.375
 0.667 1.    0.75  0.237 0.935 0.818 0.217 0.625 0.75  0.8   0.5   1.
 0.636 1.    0.    0.667 1.    0.5   1.    0.6   0.875 1.    0.8   0.727
 1.    1.    0.875 1.    1.    1.    1.    1.    0.625 1.    1.    1.
 1.   ]
Recall per class: [1.    0.724 1.    1.    0.833 1.    1.    1.    0.842 0.846 1.    0.533
 0.308 0.833 1.    0.571 0.571 0.812 0.833 1.    0.857 0.533 0.667 0.769
 1.    0.857 0.286 0.833 0.5   1.    0.667 0.714 0.75  0.64  1.    0.25
 0.4   0.5   0.222 1.    0.167 0.905 0.667 0.833 0.455 0.875 0.2   0.429
 0.286 0.    0.857 1.    0.812 0.933 0.579 0.4   0.5   0.979 1.    0.429
 0.25  0.889 0.692 0.341 1.    1.    0.213 0.556 0.5   1.    0.4   0.5
 0.875 0.5   0.    0.857 1.    0.6   0.5   0.857 1.    0.667 0.857 0.727
 0.5   1.    0.7   1.    0.2   0.8   1.    1.    0.714 0.958 1.    1.
 0.714]
F1 per class: [1.    0.84  1.    1.    0.909 0.947 1.    0.979 0.914 0.71  0.971 0.64
 0.273 0.909 0.933 0.667 0.727 0.703 0.909 0.963 0.923 0.64  0.8   0.87
 0.9   0.923 0.333 0.909 0.533 0.947 0.667 0.714 0.857 0.451 1.    0.4
 0.348 0.571 0.364 1.    0.286 0.927 0.471 0.909 0.556 0.729 0.333 0.6
 0.4     nan 0.923 1.    0.812 0.875 0.71  0.5   0.6   0.989 0.952 0.4
 0.364 0.941 0.72  0.28  0.967 0.9   0.215 0.588 0.6   0.889 0.444 0.667
 0.737 0.667   nan 0.75  1.    0.545 0.667 0.706 0.933 0.8   0.828 0.727
 0.667 1.    0.778 1.    0.333 0.889 1.    1.    0.667 0.979 1.    1.
 0.833]
Macro precision: 0.815
Macro recall: 0.710
Macro F1: 0.759
Augmentation: weighted_flips
Confusion matrix: 
 [[15  0  0 ...  0  0  0]
 [ 0 22  0 ...  0  0  0]
 [ 0  0  6 ...  0  0  0]
 ...
 [ 0  0  0 ...  6  0  0]
 [ 0  0  0 ...  0  5  0]
 [ 0  0  0 ...  0  0  5]]
Scaled confusion matrix: 
 [[1.    0.    0.    ... 0.    0.    0.   ]
 [0.    0.759 0.    ... 0.    0.    0.   ]
 [0.    0.    1.    ... 0.    0.    0.   ]
 ...
 [0.    0.    0.    ... 1.    0.    0.   ]
 [0.    0.    0.    ... 0.    1.    0.   ]
 [0.    0.    0.    ... 0.    0.    0.714]]
Accuracy: 0.726
Precision per class: [0.938 1.    1.    1.    1.    0.9   1.    0.958 1.    0.688 1.    0.818
 0.3   1.    0.875 1.    1.    0.571 1.    1.    1.    0.818 0.938 1.
 0.818 1.    0.5   1.    0.571 1.    0.667 0.714 1.    0.33  1.    1.
 0.308 0.615 0.8   1.    0.5   1.    0.222 1.    0.625 0.639 1.    0.75
 1.    0.    1.    1.    0.812 0.848 0.917 0.667 0.75  1.    0.909 0.3
 0.5   1.    0.667 0.25  0.906 0.9   0.2   0.714 0.75  0.8   1.    1.
 0.682 1.    0.    0.667 1.    0.5   1.    0.667 0.875 1.    0.8   0.727
 1.    1.    0.8   1.    1.    1.    1.    1.    0.667 1.    1.    1.
 1.   ]
Recall per class: [1.    0.759 1.    1.    0.833 1.    1.    1.    0.842 0.846 1.    0.6
 0.308 0.833 1.    0.714 0.571 0.75  0.833 1.    0.857 0.6   0.714 0.769
 1.    0.857 0.429 0.833 0.5   1.    0.667 0.714 0.833 0.6   1.    0.25
 0.4   0.5   0.222 1.    0.167 0.905 0.333 0.833 0.455 0.862 0.2   0.429
 0.286 0.    0.857 1.    0.812 0.933 0.579 0.4   0.5   0.979 1.    0.429
 0.25  0.889 0.615 0.366 1.    1.    0.234 0.556 0.5   1.    0.4   0.5
 0.938 0.5   0.    0.857 1.    0.6   0.5   0.857 1.    0.667 0.857 0.727
 0.5   1.    0.8   1.    0.2   0.8   1.    1.    0.857 0.958 1.    1.
 0.714]
F1 per class: [0.968 0.863 1.    1.    0.909 0.947 1.    0.979 0.914 0.759 1.    0.692
 0.304 0.909 0.933 0.833 0.727 0.649 0.909 1.    0.923 0.692 0.811 0.87
 0.9   0.923 0.462 0.909 0.533 1.    0.667 0.714 0.909 0.426 1.    0.4
 0.348 0.552 0.348 1.    0.25  0.95  0.267 0.909 0.526 0.734 0.333 0.545
 0.444   nan 0.923 1.    0.812 0.889 0.71  0.5   0.6   0.989 0.952 0.353
 0.333 0.941 0.64  0.297 0.951 0.947 0.216 0.625 0.6   0.889 0.571 0.667
 0.789 0.667   nan 0.75  1.    0.545 0.667 0.75  0.933 0.8   0.828 0.727
 0.667 1.    0.8   1.    0.333 0.889 1.    1.    0.75  0.979 1.    1.
 0.833]
Macro precision: 0.816
Macro recall: 0.714
Macro F1: 0.761
