# Supplementary material for: TopEC: prediction of Enzyme Commission classes by 3D graph neural networks and localized 3D protein descriptor
Source: Nat Commun. 2025 Mar 20;16:2737. doi: 10.1038/s41467-025-57324-5 (PMC11923149; doi:10.1038/s41467-025-57324-5)
Supplement: Supplementary file 4 — Supplementary Data 2 [file 41467_2025_57324_MOESM4_ESM.zip]

Archive with 3 entries (2 files):
- Data_S2/
- Data_S2/Data_S2.csv
- Data_S2/README.md
