# Supplementary material for: TopEC: prediction of Enzyme Commission classes by 3D graph neural networks and localized 3D protein descriptor
Source: Nat Commun. 2025 Mar 20;16:2737. doi: 10.1038/s41467-025-57324-5 (PMC11923149; doi:10.1038/s41467-025-57324-5)
Supplement: Supplementary file 4 — Supplementary Data 2 [file 41467_2025_57324_MOESM4_ESM.zip › Data_S2/Data_S2.csv]

pdb	chain	enzyme_class	label	centers	enzyme_name	uniq_designation	hierarchical
2uy4	.	3.2.1.14	barelier_structures	(38.313, 21.013, 23.374)	DS6_2UY4	1	464
1pa9	.	3.1.3.48	barelier_structures	(3.742, -10.548, 73.391)	DS6_1PA9	2	447
2vyv	.	1.2.1.12	barelier_structures	(7.684, -15.445, 11.898)	DS6_2VYV	3	74
3bqc	.	2.7.11.1	barelier_structures	(17.05, -53.293, -44.83)	DS6_3BQC	4	336
2rh1	.	3.2.1.17	barelier_structures	(-29.52, 9.234, 6.944)	DS6_2RH1	5	466
2fu7	.	3.5.2.6	barelier_structures	(-2.829, 59.094, 81.823)	DS6_2FU7	6	570
1oxr	.	3.1.1.4	barelier_structures	(11.817, 14.809, 2.603)	DS6_1OXR	7	418
1dx6	.	3.1.1.7	barelier_structures	(3.658, 65.986, 64.107)	DS6_1DX6	8	421
1lcb	.	2.1.1.45	barelier_structures	(19.11, 46.163, -47.749)	DS6_1LCB	9	164
2oyf	.	3.1.1.4	barelier_structures	(-21.079, 5.267, -9.072)	DS6_2OYF	7	418
4kd1	.	2.7.11.22	barelier_structures	(55.56, 79.857, 28.02)	DS6_4KD1	10	341
3bra	.	3.4.23.46	barelier_structures	(-20.325, 40.143, 93.539)	DS6_3BRA	11	541
1tx0	.	2.5.1.15	barelier_structures	(-78.437, 87.799, 93.574)	DS6_1TX0	12	274
2qvd	.	3.1.1.4	barelier_structures	(21.641, 47.281, -8.023)	DS6_2QVD	7	418
1eyn	.	2.5.1.7	barelier_structures	(-34.649, 11.52, 78.646)	DS6_1EYN	13	288
1xql	.	5.1.1.1	barelier_structures	(25.116, 17.563, 67.657)	DS6_1XQL	14	694
2wg9	.	3.1.1.4	barelier_structures	(-1.964, 43.768, 2.45)	DS6_2WG9	7	418
4hcy	.	2.2.1.1	barelier_structures	(61.651, 19.753, 24.41)	DS6_4HCY	15	183
2o63	.	2.7.11.1	barelier_structures	(75.318, 37.446, 0.148)	DS6_2O63	4	336
3gcl	.	1.11.1.7	barelier_structures	(3.988, 4.413, 30.743)	DS6_3GCL	16	40
2qre	.	2.7.11.1	barelier_structures	(-0.193, -23.562, 28.63)	DS6_2QRE	4	336
3ed0	.	4.2.1.59	barelier_structures	(-35.038, 14.373, -36.637)	DS6_3ED0	17	663
2v6t	.	4.2.1.96	barelier_structures	(14.612, 37.924, 11.745)	DS6_2V6T	18	667
2otf	.	3.1.1.4	barelier_structures	(5.465, 20.575, -8.978)	DS6_2OTF	7	418
3dds	.	2.4.1.1	barelier_structures	(69.452, -74.83, 81.144)	DS6_3DDS	19	233
3ln1	.	1.14.99.1	barelier_structures	(30.989, -22.284, -16.507)	DS6_3LN1	20	60
1br6	.	3.2.2.22	barelier_structures	(0.532, 3.519, 9.287)	DS6_1BR6	21	486
1nok	.	2.4.1.1	barelier_structures	(33.381, 21.791, 27.084)	DS6_1NOK	19	233
1w7h	.	2.7.11.24	barelier_structures	(19.733, 32.12, 30.101)	DS6_1W7H	22	342
1eyq	.	5.5.1.6	barelier_structures	(26.409, 21.786, 32.978)	DS6_1EYQ	23	736
2gqs	.	6.3.2.6	barelier_structures	(3.437, 38.386, 65.672)	DS6_2GQS	24	780
2a3b	.	3.2.1.14	barelier_structures	(92.812, 74.167, -6.063)	DS6_2A3B	1	464
1diy	.	1.14.99.1	barelier_structures	(250.759, 105.063, -36.775)	DS6_1DIY	20	60
2fxl	.	1.7.3.3	barelier_structures	(31.724, 26.398, 39.034)	DS6_2FXL	25	117
3cf9	.	4.2.1.59	barelier_structures	(16.074, 16.155, -11.944)	DS6_3CF9	17	663
3ebp	.	2.4.1.1	barelier_structures	(39.37, 36.374, 29.846)	DS6_3EBP	19	233
1rf7	.	1.5.1.3	barelier_structures	(34.225, 35.931, 8.647)	DS6_1RF7	26	104
3r4p	A	3.6.4.10	identical_structures	(15.719, -3.282, 52.464)	DS1_3R4P	27	609
3nxy	A	1.5.1.3	identical_structures	(-3.587, 16.331, 25.926)	DS1_3NXY	26	104
2vbp	A	1.21.3.1	identical_structures	(8.393, -2.189, 8.613)	DS1_2VBP	28	86
4jql	A	3.6.4.10	identical_structures	(34.346, 6.487, 57.422)	DS1_4JQL	27	609
1yho	A	1.5.1.3	identical_structures	(1.111, -5.212, 5.216)	DS1_1YHO	26	104
2dhf	A	1.5.1.3	identical_structures	(30.292, 28.243, 23.823)	DS1_2DHF	26	104
3f16	A	3.4.24.65	identical_structures	(-3.139, -5.146, -5.769)	DS1_3F16	29	545
3wha	B	3.6.4.10	identical_structures	(11.482, 22.769, -32.449)	DS1_3WHA	27	609
1uye	A	3.6.4.10	identical_structures	(3.312, 11.445, 24.682)	DS1_1UYE	27	609
3k98	B	3.6.4.10	identical_structures	(30.595, -1.17, 17.17)	DS1_3K98	27	609
4b7p	A	3.6.4.10	identical_structures	(2.811, 2.699, 10.638)	DS1_4B7P	27	609
3ts4	A	3.4.24.65	identical_structures	(6.061, 26.48, 3.027)	DS1_3TS4	29	545
2vcm	A	1.21.3.1	identical_structures	(8.873, -2.569, 7.798)	DS1_2VCM	28	86
3f18	A	3.4.24.65	identical_structures	(-11.914, -5.286, -19.349)	DS1_3F18	29	545
3bmy	A	3.6.4.10	identical_structures	(2.127, 3.313, 19.25)	DS1_3BMY	27	609
4efu	A	3.6.4.10	identical_structures	(1.363, 11.167, 25.109)	DS1_4EFU	27	609
1s3v	A	1.5.1.3	identical_structures	(-2.707, 27.832, 3.43)	DS1_1S3V	26	104
1osf	A	3.6.4.10	identical_structures	(77.465, -25.655, 63.442)	DS1_1OSF	27	609
2byi	A	3.6.4.10	identical_structures	(5.041, 1.858, 9.464)	DS1_2BYI	27	609
3nxv	A	1.5.1.3	identical_structures	(-3.424, 16.306, 0.016)	DS1_3NXV	26	104
1drf	A	1.5.1.3	identical_structures	(30.228, 16.252, -1.921)	DS1_1DRF	26	104
3hz5	A	3.6.4.10	identical_structures	(3.299, 11.531, 24.78)	DS1_3HZ5	27	609
3b28	A	3.6.4.10	identical_structures	(-27.146, 21.94, -20.411)	DS1_3B28	27	609
1kmv	A	1.5.1.3	identical_structures	(11.647, 23.618, 33.856)	DS1_1KMV	26	104
2wi4	A	3.6.4.10	identical_structures	(1.923, 10.004, 25.867)	DS1_2WI4	27	609
3mnr	P	3.6.4.10	identical_structures	(2.694, -10.014, -25.68)	DS1_3MNR	27	609
3nu0	A	1.5.1.3	identical_structures	(-11.956, -7.857, -0.522)	DS1_3NU0	26	104
2xhr	A	3.6.4.10	identical_structures	(2.147, 9.735, 25.087)	DS1_2XHR	27	609
1w3v	A	1.21.3.1	identical_structures	(10.842, 37.987, 4.79)	DS1_1W3V	28	86
1uyc	A	3.6.4.10	identical_structures	(3.037, 10.942, 24.679)	DS1_1UYC	27	609
1rmz	A	3.4.24.65	identical_structures	(6.964, 25.758, 3.24)	DS1_1RMZ	29	545
3ghw	A	1.5.1.3	identical_structures	(-0.969, 14.823, -0.793)	DS1_3GHW	26	104
1uy9	A	3.6.4.10	identical_structures	(2.636, 11.341, 24.856)	DS1_1UY9	27	609
2y6f	A	1.21.3.1	identical_structures	(10.669, 39.25, 4.836)	DS1_2Y6F	28	86
4bft	B	2.7.1.33	identical_structures	(-69.272, -11.765, 20.17)	DS1_4BFT	30	321
1uy6	A	3.6.4.10	identical_structures	(3.4, 11.18, 24.857)	DS1_1UY6	27	609
1mvs	A	1.5.1.3	identical_structures	(30.99, 14.928, -1.072)	DS1_1MVS	26	104
2qg0	A	3.6.4.10	identical_structures	(19.138, 24.396, 14.569)	DS1_2QG0	27	609
4egk	A	3.6.4.10	identical_structures	(10.511, -5.759, 14.063)	DS1_4EGK	27	609
2zsa	A	2.7.1.33	identical_structures	(61.843, 31.059, -1.729)	DS1_2ZSA	30	321
2anm	H	3.4.21.5	identical_structures	(16.448, 20.124, 22.737)	DS1_2ANM	31	520
4efs	A	3.4.24.65	identical_structures	(-5.866, -24.742, 4.295)	DS1_4EFS	29	545
2xab	A	3.6.4.10	identical_structures	(-0.998, 35.288, -0.778)	DS1_2XAB	27	609
1uy8	A	3.6.4.10	identical_structures	(2.489, 11.092, 24.84)	DS1_1UY8	27	609
3o0i	A	3.6.4.10	identical_structures	(-1.952, -10.832, -24.034)	DS1_3O0I	27	609
1uyg	A	3.6.4.10	identical_structures	(2.7, 11.454, 24.802)	DS1_1UYG	27	609
4kd7	A	1.5.1.3	identical_structures	(26.846, 14.993, 8.963)	DS1_4KD7	26	104
2qfo	A	3.6.4.10	identical_structures	(-0.696, 36.367, 48.261)	DS1_2QFO	27	609
1u72	A	1.5.1.3	identical_structures	(30.621, 16.876, -1.624)	DS1_1U72	26	104
2vbd	A	1.21.3.1	identical_structures	(10.825, 38.368, 5.853)	DS1_2VBD	28	86
4bfw	B	2.7.1.33	identical_structures	(-69.783, -10.585, 19.188)	DS1_4BFW	30	321
3af2	A	2.7.1.33	identical_structures	(-41.565, 31.87, -2.533)	DS1_3AF2	30	321
1uzw	A	1.21.3.1	identical_structures	(10.262, 37.617, 5.024)	DS1_1UZW	28	86
3lk8	A	3.4.24.65	identical_structures	(2.791, -5.218, 6.151)	DS1_3LK8	29	545
3k97	A	3.6.4.10	identical_structures	(68.297, 78.142, 24.564)	DS1_3K97	27	609
3rlr	A	3.6.4.10	identical_structures	(14.36, -0.723, 51.159)	DS1_3RLR	27	609
1qjf	A	1.21.3.1	identical_structures	(10.465, 38.119, 4.799)	DS1_1QJF	28	86
1hfr	A	1.5.1.3	identical_structures	(30.435, 16.844, -1.679)	DS1_1HFR	26	104
1hb4	A	1.21.3.1	identical_structures	(10.376, 37.814, 4.923)	DS1_1HB4	28	86
2fwz	A	3.6.4.10	identical_structures	(2.645, 10.598, 25.389)	DS1_2FWZ	27	609
2hu6	A	3.4.24.65	identical_structures	(3.897, -7.62, 5.414)	DS1_2HU6	29	545
3ntz	A	1.5.1.3	identical_structures	(-0.856, 14.482, 25.198)	DS1_3NTZ	26	104
4ddr	A	1.5.1.3	identical_structures	(30.688, 13.635, -1.116)	DS1_4DDR	26	104
3r4o	B	3.6.4.10	identical_structures	(6.868, -23.19, 12.03)	DS1_3R4O	27	609
2h55	A	3.6.4.10	identical_structures	(2.528, 10.553, 25.272)	DS1_2H55	27	609
1qiq	A	1.21.3.1	identical_structures	(10.651, 38.184, 4.743)	DS1_1QIQ	28	86
1uyd	A	3.6.4.10	identical_structures	(3.192, 11.481, 24.758)	DS1_1UYD	27	609
4kbn	A	1.5.1.3	identical_structures	(15.478, 3.03, 21.798)	DS1_4KBN	26	104
3inw	A	3.6.4.10	identical_structures	(70.551, 11.212, 24.771)	DS1_3INW	27	609
3qdd	A	3.6.4.10	identical_structures	(-2.413, 33.386, 24.947)	DS1_3QDD	27	609
1hb1	A	1.21.3.1	identical_structures	(10.655, 37.857, 4.833)	DS1_1HB1	28	86
4gr0	A	3.4.24.65	identical_structures	(-5.954, 25.427, -4.45)	DS1_4GR0	29	545
4bqg	A	3.6.4.10	identical_structures	(2.077, 12.622, 24.213)	DS1_4BQG	27	609
4guy	A	3.4.24.65	identical_structures	(3.499, -5.207, 6.21)	DS1_4GUY	29	545
2ivj	A	1.21.3.1	identical_structures	(10.648, 37.858, 5.02)	DS1_2IVJ	28	86
3b25	A	3.6.4.10	identical_structures	(64.84, 11.892, 24.269)	DS1_3B25	27	609
4h76	A	3.4.24.65	identical_structures	(-6.461, 25.594, -3.464)	DS1_4H76	29	545
3af3	A	2.7.1.33	identical_structures	(-40.553, 29.244, -2.706)	DS1_3AF3	30	321
3nx7	A	3.4.24.65	identical_structures	(-2.822, -5.142, -5.236)	DS1_3NX7	29	545
1c4v	2	3.4.21.5	identical_structures	(16.942, -14.453, 23.081)	DS1_1C4V	31	520
2uwd	A	3.6.4.10	identical_structures	(31.941, 8.763, 25.349)	DS1_2UWD	27	609
3da9	B	3.4.21.5	identical_structures	(18.043, -13.787, 23.52)	DS1_3DA9	31	520
1bk0	A	1.21.3.1	identical_structures	(10.636, 38.06, 4.893)	DS1_1BK0	28	86
4m6l	A	1.5.1.3	identical_structures	(20.539, 3.856, -23.967)	DS1_4M6L	26	104
1uyf	A	3.6.4.10	identical_structures	(3.108, 11.412, 24.76)	DS1_1UYF	27	609
1s3w	A	1.5.1.3	identical_structures	(30.577, 13.928, -1.072)	DS1_1S3W	26	104
3ehy	A	3.4.24.65	identical_structures	(-2.277, -4.73, -5.962)	DS1_3EHY	29	545
1w05	A	1.21.3.1	identical_structures	(42.468, 17.755, 21.372)	DS1_1W05	28	86
4keb	A	1.5.1.3	identical_structures	(14.363, 2.296, 21.931)	DS1_4KEB	26	104
1ohk	A	1.5.1.3	identical_structures	(1.387, -7.576, 41.504)	DS1_1OHK	26	104
1uyk	A	3.6.4.10	identical_structures	(2.521, 11.183, 25.314)	DS1_1UYK	27	609
2bu9	A	1.21.3.1	identical_structures	(10.123, 38.28, 6.448)	DS1_2BU9	28	86
4bfz	A	2.7.1.33	identical_structures	(-18.613, -7.103, 10.727)	DS1_4BFZ	30	321
1pd9	A	1.5.1.3	identical_structures	(31.264, 14.947, -0.983)	DS1_1PD9	26	104
3vha	A	3.6.4.10	identical_structures	(11.624, 2.118, 14.39)	DS1_3VHA	27	609
4bfy	B	2.7.1.33	identical_structures	(-68.832, -9.001, 21.274)	DS1_4BFY	30	321
2vci	A	3.6.4.10	identical_structures	(32.501, 8.334, 24.934)	DS1_2VCI	27	609
2byh	A	3.6.4.10	identical_structures	(5.011, 1.836, 9.909)	DS1_2BYH	27	609
1uyh	A	3.6.4.10	identical_structures	(2.797, 10.902, 24.808)	DS1_1UYH	27	609
1w3x	A	1.21.3.1	identical_structures	(10.37, 37.851, 4.744)	DS1_1W3X	28	86
3f15	A	3.4.24.65	identical_structures	(-2.635, -5.339, -5.079)	DS1_3F15	29	545
1uy7	A	3.6.4.10	identical_structures	(2.583, 10.894, 24.892)	DS1_1UY7	27	609
3inx	A	3.6.4.10	identical_structures	(69.791, 11.115, 24.776)	DS1_3INX	27	609
4bfx	A	2.7.1.33	identical_structures	(-18.478, -10.038, 11.912)	DS1_4BFX	30	321
2a2x	H	3.4.21.5	identical_structures	(16.503, 19.869, 22.822)	DS1_2A2X	31	520
4bqj	A	3.6.4.10	identical_structures	(4.222, 1.873, 10.359)	DS1_4BQJ	27	609
3r4n	B	3.6.4.10	identical_structures	(14.701, 38.316, 42.262)	DS1_3R4N	27	609
3tsk	A	3.4.24.65	identical_structures	(5.388, 26.54, 6.985)	DS1_3TSK	29	545
3t1k	A	3.6.4.10	identical_structures	(-31.752, 12.164, -25.488)	DS1_3T1K	27	609
2ivi	B	1.21.3.1	identical_structures	(10.478, 37.892, 4.835)	DS1_2IVI	28	86
2vau	A	1.21.3.1	identical_structures	(10.712, 38.08, 4.78)	DS1_2VAU	28	86
3d0b	A	3.6.4.10	identical_structures	(3.089, -11.474, -24.762)	DS1_3D0B	27	609
1odm	A	1.21.3.1	identical_structures	(10.908, 37.893, 4.984)	DS1_1ODM	28	86
4bfv	B	2.7.1.33	identical_structures	(-68.912, -12.187, 20.245)	DS1_4BFV	30	321
3nxt	A	1.5.1.3	identical_structures	(15.273, 5.916, -0.328)	DS1_3NXT	26	104
2feq	H	3.4.21.5	identical_structures	(16.247, 20.078, 22.803)	DS1_2FEQ	31	520
3zky	A	1.21.3.1	identical_structures	(10.685, 38.325, 4.938)	DS1_3ZKY	28	86
2xk2	A	3.6.4.10	identical_structures	(5.214, -1.089, 7.552)	DS1_2XK2	27	609
3n2v	A	3.4.24.65	identical_structures	(2.99, -4.699, 5.473)	DS1_3N2V	29	545
1nzq	H	3.4.21.5	identical_structures	(16.335, 19.922, 22.861)	DS1_1NZQ	31	520
4nh8	A	3.6.4.10	identical_structures	(2.971, -11.187, -24.91)	DS1_4NH8	27	609
2fwy	A	3.6.4.10	identical_structures	(2.907, 10.486, 25.272)	DS1_2FWY	27	609
3s7a	A	1.5.1.3	identical_structures	(19.492, 7.522, 14.062)	DS1_3S7A	26	104
2ank	H	3.4.21.5	identical_structures	(16.195, 19.975, 22.75)	DS1_2ANK	31	520
4bb3	A	1.21.3.1	identical_structures	(12.334, 39.117, 5.296)	DS1_4BB3	28	86
3f17	A	3.4.24.65	identical_structures	(3.11, -5.488, 6.191)	DS1_3F17	29	545
2xht	A	3.6.4.10	identical_structures	(7.574, -4.407, 10.296)	DS1_2XHT	27	609
2y60	A	1.21.3.1	identical_structures	(10.405, 37.921, 4.671)	DS1_2Y60	28	86
2wi6	A	3.6.4.10	identical_structures	(32.464, 9.619, 26.195)	DS1_2WI6	27	609
2zsd	A	2.7.1.33	identical_structures	(45.067, 36.406, 29.273)	DS1_2ZSD	30	321
1odn	A	1.21.3.1	identical_structures	(10.469, 38.006, 5.004)	DS1_1ODN	28	86
3ehx	A	3.4.24.65	identical_structures	(-2.669, -4.571, -5.571)	DS1_3EHX	29	545
2fes	H	3.4.21.5	identical_structures	(16.445, 20.107, 22.637)	DS1_2FES	31	520
2yi7	A	3.6.4.10	identical_structures	(31.952, 8.964, 24.359)	DS1_2YI7	27	609
4g95	A	1.5.1.3	identical_structures	(30.367, 13.35, -1.092)	DS1_4G95	26	104
1o0d	H	3.4.21.5	identical_structures	(16.188, 19.974, 22.671)	DS1_1O0D	31	520
3rtt	A	3.4.24.65	identical_structures	(-2.565, -4.946, -5.335)	DS1_3RTT	29	545
2vcj	A	3.6.4.10	identical_structures	(32.988, 8.164, 25.01)	DS1_2VCJ	27	609
3rts	A	3.4.24.65	identical_structures	(2.932, -5.072, 6.082)	DS1_3RTS	29	545
3zoi	A	1.21.3.1	identical_structures	(10.356, 37.66, 4.802)	DS1_3ZOI	28	86
3t10	A	3.6.4.10	identical_structures	(10.992, -2.698, 17.175)	DS1_3T10	27	609
3zku	A	1.21.3.1	identical_structures	(11.243, 38.82, 5.284)	DS1_3ZKU	28	86
2vbp	A	1.21.3.1	identical_structures_similar_ligands	(8.393, -2.189, 8.613)	DS1.2_2VBP	28	86
2dhf	A	1.5.1.3	identical_structures_similar_ligands	(30.292, 28.243, 23.823)	DS1.2_2DHF	26	104
1uye	A	3.6.4.10	identical_structures_similar_ligands	(3.312, 11.445, 24.682)	DS1.2_1UYE	27	609
1uyc	A	3.6.4.10	identical_structures_similar_ligands	(3.037, 10.942, 24.679)	DS1.2_1UYC	27	609
1rmz	A	3.4.24.65	identical_structures_similar_ligands	(6.964, 25.758, 3.24)	DS1.2_1RMZ	29	545
2y6f	A	1.21.3.1	identical_structures_similar_ligands	(10.669, 39.25, 4.836)	DS1.2_2Y6F	28	86
1uy6	A	3.6.4.10	identical_structures_similar_ligands	(3.4, 11.18, 24.857)	DS1.2_1UY6	27	609
2zsa	A	2.7.1.33	identical_structures_similar_ligands	(61.843, 31.059, -1.729)	DS1.2_2ZSA	30	321
3af2	A	2.7.1.33	identical_structures_similar_ligands	(-41.565, 31.87, -2.533)	DS1.2_3AF2	30	321
1uzw	A	1.21.3.1	identical_structures_similar_ligands	(10.262, 37.617, 5.024)	DS1.2_1UZW	28	86
1qiq	A	1.21.3.1	identical_structures_similar_ligands	(10.651, 38.184, 4.743)	DS1.2_1QIQ	28	86
1uyd	A	3.6.4.10	identical_structures_similar_ligands	(3.192, 11.481, 24.758)	DS1.2_1UYD	27	609
3af3	A	2.7.1.33	identical_structures_similar_ligands	(-40.553, 29.244, -2.706)	DS1.2_3AF3	30	321
3nx7	A	3.4.24.65	identical_structures_similar_ligands	(-2.822, -5.142, -5.236)	DS1.2_3NX7	29	545
1bk0	A	1.21.3.1	identical_structures_similar_ligands	(10.636, 38.06, 4.893)	DS1.2_1BK0	28	86
4m6l	A	1.5.1.3	identical_structures_similar_ligands	(20.539, 3.856, -23.967)	DS1.2_4M6L	26	104
1w05	A	1.21.3.1	identical_structures_similar_ligands	(42.468, 17.755, 21.372)	DS1.2_1W05	28	86
3f15	A	3.4.24.65	identical_structures_similar_ligands	(-2.635, -5.339, -5.079)	DS1.2_3F15	29	545
1odm	A	1.21.3.1	identical_structures_similar_ligands	(10.908, 37.893, 4.984)	DS1.2_1ODM	28	86
2y60	A	1.21.3.1	identical_structures_similar_ligands	(10.405, 37.921, 4.671)	DS1.2_2Y60	28	86
1o9t	B	2.5.1.6	kahraman_structures	(3.169, 27.889, 48.749)	DS5_1O9T	35	286
1e2q	A	2.7.4.9	kahraman_structures	(7.147, 66.601, 33.501)	DS5_1E2Q	36	363
1eqg	A	1.14.99.1	kahraman_structures	(21.942, 45.379, 185.17)	DS5_1EQG	20	60
1esq	A	2.7.1.50	kahraman_structures	(45.917, 10.374, 12.467)	DS5_1ESQ	37	328
1mew	A	1.1.1.205	kahraman_structures	(51.357, 55.114, 20.1)	DS5_1MEW	38	6
1t2d	A	1.1.1.27	kahraman_structures	(32.823, 17.14, 10.261)	DS5_1T2D	39	13
12as	A	6.3.1.1	kahraman_structures	(22.391, 21.591, 10.699)	DS5_12AS	41	768
1gn8	A	2.7.7.3	kahraman_structures	(20.581, 23.43, 39.755)	DS5_1GN8	43	375
1hsk	A	1.3.1.98	kahraman_structures	(179.772, 149.015, 163.653)	DS5_1HSK	44	90
8gpb	A	2.4.1.1	kahraman_structures	(29.514, -1.882, 53.435)	DS5_8GPB	19	233
1a0i	A	6.5.1.1	kahraman_structures	(2.215, -19.738, 56.034)	DS5_1A0I	45	799
1s7g	B	2.3.1.286	kahraman_structures	(4.615, 45.893, -19.933)	DS5_1S7G	46	208
1c0a	A	6.1.1.12	kahraman_structures	(67.386, 6.492, -22.342)	DS5_1C0A	47	746
1kht	B	2.7.4.3	kahraman_structures	(23.91, 57.147, 118.065)	DS5_1KHT	48	360
1np4	A	1.7.6.1	kahraman_structures	(11.263, 21.186, 36.267)	DS5_1NP4	49	118
1iqc	A	1.11.1.5	kahraman_structures	(-5.198, 59.821, 44.662)	DS5_1IQC	50	38
1ib0	A	1.6.2.2	kahraman_structures	(20.454, -6.761, 34.121)	DS5_1IB0	51	109
1ayl	A	4.1.1.49	kahraman_structures	(28.07, 11.221, 13.182)	DS5_1AYL	55	628
1bdg	A	2.7.1.1	kahraman_structures	(27.187, 21.975, 64.687)	DS5_1BDG	56	304
1h69	A	1.6.5.2	kahraman_structures	(16.47, -10.262, -2.847)	DS5_1H69	57	110
1hex	A	1.1.1.85	kahraman_structures	(36.231, 4.815, 62.344)	DS5_1HEX	58	25
1gwe	A	1.11.1.6	kahraman_structures	(21.765, -0.889, -4.498)	DS5_1GWE	60	39
1e3r	A	5.3.3.1	kahraman_structures	(24.561, -30.14, -37.817)	DS5_1E3R	61	719
1dnl	A	1.4.3.5	kahraman_structures	(52.686, 19.911, 8.928)	DS5_1DNL	62	100
1ew0	A	2.7.13.3	kahraman_structures	(16.49, 0.086, 8.252)	DS5_1EW0	63	349
1d0c	A	1.14.13.39	kahraman_structures	(8.519, 8.756, 32.889)	DS5_1D0C	64	52
1dy3	A	2.7.6.3	kahraman_structures	(25.206, 36.449, 23.892)	DS5_1DY3	65	365
1b8a	A	6.1.1.12	kahraman_structures	(37.09, 11.079, 44.097)	DS5_1B8A	47	746
1rlz	A	2.5.1.46	kahraman_structures	(12.863, -7.262, 39.414)	DS5_1RLZ	66	282
1po5	A	1.14.14.1	kahraman_structures	(23.305, 51.175, 47.361)	DS5_1PO5	67	55
1ej2	A	2.7.7.1	kahraman_structures	(26.614, 22.096, 42.644)	DS5_1EJ2	68	366
1tb7	B	3.1.4.53	kahraman_structures	(17.327, 5.69, 68.612)	DS5_1TB7	69	458
1o04	A	1.2.1.3	kahraman_structures	(75.253, 64.025, 58.623)	DS5_1O04	70	75
1rdq	E	2.7.11.11	kahraman_structures	(22.035, 31.0, 13.722)	DS5_1RDQ	72	337
3iub	A	6.3.2.1	review_structures	(15.509, 10.022, 0.366)	DS7_3IUB	74	774
2f12	A	3.2.1.18	review_structures	(9.445, 14.927, 27.933)	DS7_2F12	75	467
1z41	A	1.6.99.1	review_structures	(12.096, 54.388, 27.139)	DS7_1Z41	76	111
6cox	A	1.14.99.1	review_structures	(23.665, 23.313, 47.827)	DS7_6COX	20	60
1i7d	A	5.6.2.1	review_structures	(65.721, 34.286, 54.898)	DS7_1I7D	77	739
2c43	A	2.7.8.7	review_structures	(-31.552, 8.059, -5.817)	DS7_2C43	78	399
2j6m	A	2.7.10.1	review_structures	(-51.707, -0.285, -19.598)	DS7_2J6M	79	334
3np7	A	2.4.1.1	review_structures	(8.003, 22.606, 31.202)	DS7_3NP7	19	233
3rq6	A	4.2.1.136	review_structures	(35.462, 24.698, 25.515)	DS7_3RQ6	80	651
4duh	B	5.6.2.2	review_structures	(30.655, 4.821, 4.88)	DS7_4DUH	81	740
4ise	A	2.7.1.1	review_structures	(-8.078, 36.8, 51.881)	DS7_4ISE	56	304
2ywv	A	6.3.2.6	review_structures	(9.277, 1.737, 4.75)	DS7_2YWV	24	780
4aj3	A	1.1.1.42	review_structures	(-37.054, -14.815, 1.32)	DS7_4AJ3	82	20
1i75	A	2.4.1.19	review_structures	(45.236, 52.349, 19.268)	DS7_1I75	83	241
3p3c	A	3.5.1.108	review_structures	(-12.454, 17.054, -15.779)	DS7_3P3C	84	552
4ek4	A	2.7.11.22	review_structures	(-3.286, -7.23, 29.513)	DS7_4EK4	10	341
3ehg	A	2.7.13.3	review_structures	(19.031, 52.131, 10.473)	DS7_3EHG	63	349
4b4d	A	1.18.1.2	review_structures	(21.333, 33.477, 23.976)	DS7_4B4D	85	70
3c10	B	3.5.1.98	review_structures	(-48.675, 20.775, 6.645)	DS7_3C10	86	567
3iog	A	3.5.2.6	review_structures	(3.719, 2.711, 68.846)	DS7_3IOG	6	570
3eeo	A	2.1.1.37	review_structures	(-14.21, 28.888, 85.804)	DS7_3EEO	87	162
4gt8	A	2.7.13.3	review_structures	(13.895, 26.704, 36.43)	DS7_4GT8	63	349
3vgj	A	6.1.1.1	review_structures	(9.593, -3.376, 55.306)	DS7_3VGJ	88	743
3nzt	A	6.3.2.2	review_structures	(42.914, 27.53, 35.34)	DS7_3NZT	89	777
2dsa	D	2.5.1.18	review_structures	(14.948, 63.242, 20.191)	DS7_2DSA	90	276
1sg9	A	2.1.1.297	review_structures	(23.615, 52.163, 72.382)	DS7_1SG9	91	158
3uwo	B	2.7.4.9	review_structures	(8.556, -1.179, 6.098)	DS7_3UWO	36	363
3t87	A	3.4.24.27	review_structures	(11.52, 40.28, -6.475)	DS7_3T87	92	542
2jfz	B	5.1.1.3	review_structures	(14.964, 90.431, 36.381)	DS7_2JFZ	93	695
4gtf	A	2.1.1.148	review_structures	(-47.901, -18.638, 27.76)	DS7_4GTF	94	133
1hnh	A	2.3.1.180	review_structures	(28.563, 8.586, 33.828)	DS7_1HNH	95	196
3dou	A	2.1.1.166	review_structures	(17.688, 15.491, 8.647)	DS7_3DOU	96	135
1lsp	A	3.2.1.17	review_structures	(4.331, -0.61, 24.74)	DS7_1LSP	5	466
3g8a	A	2.1.1.170	review_structures	(23.406, 10.294, -20.2)	DS7_3G8A	97	137
3m34	A	2.2.1.1	review_structures	(8.298, 28.246, 12.705)	DS7_3M34	15	183
1jed	A	2.7.7.4	review_structures	(101.126, 189.369, 144.575)	DS7_1JED	98	377
1kaz	A	3.6.4.10	review_structures	(20.042, 33.659, 16.738)	DS7_1KAZ	27	609
1zwl	A	1.6.5.2	review_structures	(2.242, 23.609, 24.959)	DS7_1ZWL	57	110
2q66	A	2.7.7.19	review_structures	(30.573, 35.407, 36.076)	DS7_2Q66	99	371
2oyf	A	3.1.1.4	review_structures	(-21.079, 5.267, -9.072)	DS7_2OYF	7	418
2we3	A	3.6.1.23	review_structures	(28.516, 18.06, 6.668)	DS7_2WE3	100	595
1jb9	A	1.18.1.2	review_structures	(-2.316, 23.928, 17.182)	DS7_1JB9	85	70
1sto	A	2.4.2.10	review_structures	(17.93, 31.234, 16.624)	DS7_1STO	101	249
3meh	A	3.1.31.1	review_structures	(17.719, 11.813, 0.713)	DS7_3MEH	102	453
4tzk	A	1.3.1.9	review_structures	(9.696, 32.624, 60.836)	DS7_4TZK	103	89
4hc4	A	2.1.1.319	review_structures	(18.765, 57.322, 0.155)	DS7_4HC4	104	159
2dpm	A	2.1.1.72	review_structures	(19.124, 31.077, 52.65)	DS7_2DPM	105	170
3k8t	A	1.17.4.1	review_structures	(22.101, 51.519, 16.649)	DS7_3K8T	106	67
1diu	A	1.5.1.3	review_structures	(-2.746, 35.341, 22.581)	DS7_1DIU	26	104
2hma	A	2.8.1.13	review_structures	(30.059, 32.176, 10.888)	DS7_2HMA	107	404
4jnq	A	1.8.1.9	review_structures	(27.896, 12.158, 97.301)	DS7_4JNQ	108	123
3s9z	A	2.3.3.9	review_structures	(35.419, 78.802, 63.19)	DS7_3S9Z	109	232
3ulk	A	1.1.1.86	review_structures	(8.063, 43.746, 65.446)	DS7_3ULK	110	26
2vuw	A	2.7.11.1	review_structures	(12.869, -10.607, -13.093)	DS7_2VUW	4	336
1eve	A	3.1.1.7	review_structures	(2.781, 64.383, 67.971)	DS7_1EVE	8	421
3ec7	H	1.1.1.18	review_structures	(69.605, 98.824, 41.332)	DS7_3EC7	111	5
2yqs	A	2.7.7.23	review_structures	(10.404, -1.628, 33.858)	DS7_2YQS	112	373
2e2q	A	2.7.1.1	review_structures	(6.277, 41.518, 31.861)	DS7_2E2Q	56	304
3uk6	H	3.6.4.12	review_structures	(-34.088, -30.601, 92.965)	DS7_3UK6	113	610
3eq1	B	2.5.1.61	review_structures	(2.149, 16.14, 35.979)	DS7_3EQ1	114	287
3ma3	A	2.7.11.1	review_structures	(-20.31, 37.652, 0.002)	DS7_3MA3	4	336
1q1k	A	2.4.2.17	review_structures	(44.831, 44.571, 45.375)	DS7_1Q1K	115	251
2ji5	B	2.7.4.22	review_structures	(27.091, 83.505, 50.651)	DS7_2JI5	116	356
3sl2	A	2.7.13.3	review_structures	(-13.0, 18.493, -3.934)	DS7_3SL2	63	349
4a30	A	2.3.1.97	review_structures	(27.929, 5.216, 14.04)	DS7_4A30	117	219
2qzs	A	2.4.1.21	review_structures	(25.267, -4.711, 42.572)	DS7_2QZS	118	242
1zar	A	2.7.11.1	review_structures	(46.415, 52.035, 21.63)	DS7_1ZAR	4	336
3rfa	B	2.1.1.192	review_structures	(-10.712, -9.688, -49.968)	DS7_3RFA	119	150
1kmv	A	1.5.1.3	review_structures	(11.647, 23.618, 33.856)	DS7_1KMV	26	104
3k1w	A	3.4.23.15	review_structures	(3.827, 6.227, 1.461)	DS7_3K1W	120	537
1t2d	A	1.1.1.27	review_structures	(32.823, 17.14, 10.261)	DS7_1T2D	39	13
2mjp	A	3.6.1.66	review_structures	(25.46, 11.73, -1.041)	DS7_2MJP	121	603
2o12	A	4.2.3.5	review_structures	(73.988, 15.849, 21.783)	DS7_2O12	122	672
1r3q	A	4.1.1.37	review_structures	(11.277, 74.247, 63.071)	DS7_1R3Q	123	625
4gde	A	5.4.99.9	review_structures	(72.733, 81.235, 152.197)	DS7_4GDE	124	735
3f5m	C	2.7.1.11	review_structures	(43.157, 24.751, 9.031)	DS7_3F5M	125	306
1eq2	F	5.1.3.20	review_structures	(53.851, 79.298, 56.988)	DS7_1EQ2	126	698
3kfa	B	2.7.10.2	review_structures	(-5.009, -9.646, 46.609)	DS7_3KFA	127	335
2rhq	A	6.1.1.20	review_structures	(97.521, -10.431, 17.377)	DS7_2RHQ	128	754
1m6y	A	2.1.1.199	review_structures	(-37.638, -13.011, -3.672)	DS7_1M6Y	129	153
3iar	A	3.5.4.4	review_structures	(6.692, -3.339, 0.089)	DS7_3IAR	130	587
3c0z	B	3.5.1.98	review_structures	(6.817, 0.174, -13.892)	DS7_3C0Z	86	567
3had	A	1.1.1.35	review_structures	(42.109, 39.274, 29.731)	DS7_3HAD	131	17
3lzw	A	1.18.1.2	review_structures	(-5.792, -28.58, 22.466)	DS7_3LZW	85	70
2wu1	B	3.5.99.6	review_structures	(-17.457, -16.217, 53.638)	DS7_2WU1	132	589
1py5	A	2.7.11.30	review_structures	(4.41, 8.84, 4.283)	DS7_1PY5	133	345
2x23	B	1.3.1.9	review_structures	(-5.74, -14.047, -4.363)	DS7_2X23	103	89
1uqt	A	2.4.1.15	review_structures	(31.5, 24.382, 15.061)	DS7_1UQT	134	235
4mx1	A	3.2.2.22	review_structures	(-24.908, 11.957, -10.574)	DS7_4MX1	21	486
2r9v	A	7.1.2.2	review_structures	(60.194, 6.876, 89.743)	DS7_2R9V	135	805
1p0h	A	2.3.1.189	review_structures	(6.583, 20.723, 20.261)	DS7_1P0H	136	198
1obb	B	3.2.1.20	review_structures	(15.781, 37.535, -30.271)	DS7_1OBB	137	470
2owb	A	2.7.11.21	review_structures	(-0.14, 24.376, 67.624)	DS7_2OWB	138	340
3tpt	A	2.7.11.1	review_structures	(-1.572, 1.389, 20.058)	DS7_3TPT	4	336
3ba9	A	6.5.1.2	review_structures	(22.694, 39.537, 53.113)	DS7_3BA9	139	800
5hfa	A	3.1.1.7	review_structures	(-9.082, -45.335, 31.944)	DS7_5HFA	8	421
2i5b	C	2.7.1.35	review_structures	(20.674, -44.017, -5.715)	DS7_2I5B	140	322
3lbf	D	2.1.1.77	review_structures	(30.221, 51.405, -37.312)	DS7_3LBF	141	172
1cja	B	2.7.11.1	review_structures	(54.07, 42.473, 15.13)	DS7_1CJA	4	336
1d0s	A	2.4.2.21	review_structures	(58.683, 43.002, 13.558)	DS7_1D0S	142	254
4j74	A	2.3.2.27	review_structures	(-12.64, -11.673, 0.866)	DS7_4J74	143	224
3a1d	B	7.2.2.8	review_structures	(92.027, 32.328, 29.932)	DS7_3A1D	144	810
4jfm	A	5.2.1.8	review_structures	(8.412, 15.929, 20.192)	DS7_4JFM	53	703
2y1g	A	1.1.1.267	review_structures	(12.687, -3.394, 1.929)	DS7_2Y1G	145	12
2wsi	A	2.7.7.2	review_structures	(24.989, 20.878, 24.199)	DS7_2WSI	146	372
4lsm	B	1.2.1.12	review_structures	(43.814, 50.976, 42.642)	DS7_4LSM	3	74
1ykd	A	4.6.1.1	review_structures	(7.685, -27.423, -1.558)	DS7_1YKD	147	686
1ady	D	6.1.1.21	review_structures	(33.042, 78.16, 21.441)	DS7_1ADY	148	755
3g5s	A	2.1.1.74	review_structures	(26.716, 48.406, 36.598)	DS7_3G5S	149	171
3cjg	A	2.7.10.1	review_structures	(8.177, 40.789, 7.366)	DS7_3CJG	79	334
1bq6	A	2.3.1.74	review_structures	(6.716, 53.888, 47.668)	DS7_1BQ6	150	216
4gkm	B	2.4.2.18	review_structures	(-52.758, -32.433, 31.325)	DS7_4GKM	151	252
4emd	A	2.7.1.148	review_structures	(19.424, -14.84, -6.756)	DS7_4EMD	152	310
1x8b	A	2.7.10.2	review_structures	(4.061, 54.407, 26.388)	DS7_1X8B	127	335
3ij8	A	3.2.1.1	review_structures	(7.253, 16.233, 41.899)	DS7_3IJ8	153	462
4de0	B	3.5.2.6	review_structures	(26.864, 90.187, -6.761)	DS7_4DE0	6	570
4igh	A	1.3.5.2	review_structures	(-7.06, 34.707, -2.373)	DS7_4IGH	154	93
1pfk	A	2.7.1.11	review_structures	(7.199, 27.384, 15.156)	DS7_1PFK	125	306
4ijn	A	2.7.2.1	review_structures	(66.752, -2.999, -0.362)	DS7_4IJN	155	351
3emq	A	3.2.1.8	review_structures	(12.664, 5.477, 2.331)	DS7_3EMQ	156	484
4dbc	A	2.6.1.1	review_structures	(-35.459, 24.274, -6.485)	DS7_4DBC	157	293
3e4a	A	3.4.24.56	review_structures	(-81.298, 70.139, 6.188)	DS7_3E4A	158	544
1p6i	B	1.14.13.39	review_structures	(14.438, 1.019, 58.298)	DS7_1P6I	64	52
1kht	C	2.7.4.3	review_structures	(-9.631, 50.368, 126.075)	DS7_1KHT	48	360
2qcu	B	1.1.5.3	review_structures	(22.321, 22.613, 28.078)	DS7_2QCU	159	28
2ch6	B	2.7.1.59	review_structures	(17.316, 61.395, 96.637)	DS7_2CH6	160	329
2np7	A	2.1.1.72	review_structures	(-49.555, 1.619, 14.798)	DS7_2NP7	105	170
4d89	A	3.4.23.46	review_structures	(29.823, 72.237, 18.369)	DS7_4D89	11	541
1kp8	K	5.6.1.7	review_structures	(132.233, -19.193, 47.05)	DS7_1KP8	161	738
1yfj	F	2.1.1.72	review_structures	(123.962, 164.627, -12.637)	DS7_1YFJ	105	170
3c4v	B	2.4.1.250	review_structures	(99.412, 42.758, -10.972)	DS7_3C4V	162	244
3bll	A	2.4.2.29	review_structures	(18.446, 18.488, 20.799)	DS7_3BLL	163	257
4m0e	A	3.1.1.7	review_structures	(-17.198, -42.376, 25.582)	DS7_4M0E	8	421
1lqu	A	1.18.1.2	review_structures	(2.914, -10.463, 15.435)	DS7_1LQU	85	70
3n0z	B	4.6.1.1	review_structures	(11.795, -1.798, 40.768)	DS7_3N0Z	147	686
3ial	A	6.1.1.15	review_structures	(54.358, 82.568, 11.858)	DS7_3IAL	164	748
2yw2	B	6.3.4.13	review_structures	(-28.008, 9.681, 44.595)	DS7_2YW2	165	785
2hkj	A	5.6.2.2	review_structures	(16.942, -1.267, -9.909)	DS7_2HKJ	81	740
4fyr	A	3.4.11.2	review_structures	(107.274, 17.713, 21.613)	DS7_4FYR	166	498
1qpe	A	2.7.10.2	review_structures	(23.553, 37.251, 84.296)	DS7_1QPE	127	335
1gwc	A	2.5.1.18	review_structures	(43.597, -12.183, 67.649)	DS7_1GWC	90	276
2par	A	3.1.3.89	review_structures	(-20.47, -5.615, 8.624)	DS7_2PAR	167	452
2gqt	A	1.3.1.98	review_structures	(-0.257, -1.134, -0.337)	DS7_2GQT	44	90
3rr3	A	1.14.99.1	review_structures	(21.124, -15.449, -52.898)	DS7_3RR3	20	60
3aln	A	2.7.12.2	review_structures	(17.554, -1.17, -25.446)	DS7_3ALN	168	348
4lez	C	2.7.7.86	review_structures	(-37.883, 10.061, 21.661)	DS7_4LEZ	169	392
2i80	A	6.3.2.4	review_structures	(16.546, -2.839, -0.45)	DS7_2I80	170	779
3bgi	A	2.1.1.67	review_structures	(23.393, 60.446, 13.265)	DS7_3BGI	171	169
2v3i	A	3.2.1.91	review_structures	(24.212, 55.303, 90.509)	DS7_2V3I	172	485
3qbw	B	2.7.1.170	review_structures	(37.029, 67.303, 130.017)	DS7_3QBW	173	314
3vil	A	3.2.1.21	review_structures	(-26.619, 82.602, 14.006)	DS7_3VIL	174	471
1ohp	D	5.3.3.1	review_structures	(20.048, -12.292, 31.039)	DS7_1OHP	61	719
2hu4	H	3.2.1.18	review_structures	(-36.552, -70.261, 78.449)	DS7_2HU4	75	467
2dc1	A	1.4.1.21	review_structures	(14.054, 22.359, 44.751)	DS7_2DC1	175	97
2q8m	B	3.1.3.11	review_structures	(110.775, 49.656, 38.591)	DS7_2Q8M	176	441
2ito	A	2.7.10.1	review_structures	(-49.757, -0.095, -20.807)	DS7_2ITO	79	334
1m17	A	2.7.10.1	review_structures	(22.014, 0.253, 52.794)	DS7_1M17	79	334
3uay	A	2.4.2.1	review_structures	(43.775, 16.927, 42.207)	DS7_3UAY	54	248
2yyy	A	1.2.1.59	review_structures	(45.246, 25.998, 48.593)	DS7_2YYY	177	78
4jjz	A	6.3.4.3	review_structures	(22.478, 31.129, 83.611)	DS7_4JJZ	178	791
1s4e	C	2.7.1.6	review_structures	(102.386, 18.886, 77.66)	DS7_1S4E	179	330
1n77	A	6.1.1.17	review_structures	(37.044, 77.505, 55.096)	DS7_1N77	180	750
3u81	A	2.1.1.6	review_structures	(-15.752, -13.189, 16.003)	DS7_3U81	181	165
2c5s	A	2.8.1.4	review_structures	(21.33, 65.255, 73.964)	DS7_2C5S	182	405
1k90	B	4.6.1.1	review_structures	(6.298, 49.636, 25.402)	DS7_1K90	147	686
3tw3	A	6.5.1.4	review_structures	(14.043, -9.696, -15.551)	DS7_3TW3	183	801
1m66	A	1.1.1.8	review_structures	(34.736, 53.876, 30.057)	DS7_1M66	184	24
2b82	A	3.1.3.2	review_structures	(-1.04, 9.498, 26.892)	DS7_2B82	185	445
1qop	A	4.2.1.20	review_structures	(49.44, 27.178, 13.315)	DS7_1QOP	186	655
3tr0	A	2.7.4.8	review_structures	(-12.987, 22.776, -13.636)	DS7_3TR0	187	362
2y2f	A	3.1.3.48	review_structures	(-2.909, 12.26, -25.36)	DS7_2Y2F	2	447
3a7r	A	6.3.1.20	review_structures	(-16.134, -37.021, 5.726)	DS7_3A7R	188	772
1wk8	B	6.1.1.5	review_structures	(75.341, 20.735, 22.953)	DS7_1WK8	189	760
1wle	A	6.1.1.11	review_structures	(70.277, 31.462, 65.913)	DS7_1WLE	190	745
3rc3	A	3.6.4.13	review_structures	(35.327, 77.388, 28.5)	DS7_3RC3	191	611
4mo2	B	5.4.99.9	review_structures	(10.421, -13.267, 1.841)	DS7_4MO2	124	735
3fci	A	3.2.2.27	review_structures	(-13.793, -1.889, -0.516)	DS7_3FCI	192	488
1zfj	A	1.1.1.205	review_structures	(96.863, 62.554, 19.137)	DS7_1ZFJ	38	6
2ag8	A	1.5.1.2	review_structures	(17.391, 26.156, 15.758)	DS7_2AG8	193	103
1ozf	A	2.2.1.6	review_structures	(121.913, 9.274, 19.635)	DS7_1OZF	194	185
2uyt	A	2.7.1.5	review_structures	(-25.524, 1.888, 29.198)	DS7_2UYT	195	327
2p20	A	6.2.1.1	review_structures	(-7.462, 27.105, 22.798)	DS7_2P20	196	764
1b8o	A	2.4.2.1	review_structures	(22.39, 89.14, 73.588)	DS7_1B8O	54	248
3qiz	A	3.4.24.69	review_structures	(-8.845, 38.341, -16.583)	DS7_3QIZ	197	546
1re9	A	1.14.15.1	review_structures	(26.895, 32.51, 20.125)	DS7_1RE9	198	58
1g4t	A	2.5.1.3	review_structures	(14.07, 42.572, 18.825)	DS7_1G4T	199	278
3rba	A	2.7.7.3	review_structures	(-5.55, 43.929, 6.357)	DS7_3RBA	43	375
4i94	A	2.7.11.1	review_structures	(0.941, 10.643, 5.381)	DS7_4I94	4	336
4ead	A	2.4.2.4	review_structures	(31.366, -12.249, -4.147)	DS7_4EAD	200	260
4kqr	B	3.4.16.4	review_structures	(26.431, 12.012, -15.584)	DS7_4KQR	201	507
1tky	A	6.1.1.3	review_structures	(16.361, 10.83, 44.945)	DS7_1TKY	202	758
4azi	A	3.2.1.52	review_structures	(-21.533, 35.799, -9.472)	DS7_4AZI	203	480
3hyo	A	2.7.1.35	review_structures	(16.384, 21.055, 20.046)	DS7_3HYO	140	322
2os1	A	3.5.1.88	review_structures	(12.837, 50.281, 27.31)	DS7_2OS1	204	564
4g09	A	1.1.1.23	review_structures	(57.406, 41.876, 89.665)	DS7_4G09	205	8
1gqy	B	6.3.2.8	review_structures	(28.505, 45.596, 79.217)	DS7_1GQY	206	781
2gj3	B	2.7.13.3	review_structures	(30.426, 4.062, 4.807)	DS7_2GJ3	63	349
4c2u	A	3.6.4.12	review_structures	(24.395, 62.811, -84.719)	DS7_4C2U	113	610
1os1	A	4.1.1.49	review_structures	(28.142, 10.712, 13.215)	DS7_1OS1	55	628
3a99	A	2.7.11.1	review_structures	(-9.74, 82.929, -1.846)	DS7_3A99	4	336
2wgs	A	6.3.1.2	review_structures	(-35.32, -38.558, -23.271)	DS7_2WGS	207	771
4fpy	A	3.2.1.18	review_structures	(5.032, -6.39, 36.439)	DS7_4FPY	75	467
4m0k	C	2.4.2.7	review_structures	(32.861, 26.622, 11.561)	DS7_4M0K	34	264
4a4z	A	3.6.4.13	review_structures	(61.934, 22.492, 47.704)	DS7_4A4Z	191	611
2f71	A	3.1.3.48	review_structures	(40.665, 10.932, 14.997)	DS7_2F71	2	447
1m2k	A	2.3.1.286	review_structures	(-4.163, -2.045, 13.139)	DS7_1M2K	46	208
2zxg	A	3.4.11.2	review_structures	(73.386, 49.449, 6.139)	DS7_2ZXG	166	498
4e1b	A	2.7.7.87	review_structures	(-2.787, 21.234, 19.202)	DS7_4E1B	208	393
1tv8	A	4.1.99.22	review_structures	(16.592, 68.233, 15.95)	DS7_1TV8	209	644
3viu	A	6.3.5.3	review_structures	(38.82, -13.065, 10.187)	DS7_3VIU	210	795
3vc3	F	2.5.1.47	review_structures	(-1.987, 1.963, 31.855)	DS7_3VC3	211	283
3ngn	A	3.1.13.4	review_structures	(32.776, -15.331, 15.827)	DS7_3NGN	212	428
2hl0	A	6.1.1.3	review_structures	(11.685, 31.934, 21.368)	DS7_2HL0	202	758
1bmd	A	1.1.1.37	review_structures	(23.33, 24.927, 24.987)	DS7_1BMD	213	18
1dru	A	1.17.1.8	review_structures	(10.495, 28.567, 18.769)	DS7_1DRU	214	66
3s6t	A	3.2.1.52	review_structures	(38.05, -1.613, 12.054)	DS7_3S6T	203	480
2oht	A	3.4.23.46	review_structures	(69.73, 48.549, 8.137)	DS7_2OHT	11	541
1h74	B	2.7.1.39	review_structures	(52.48, 15.69, 108.25)	DS7_1H74	215	324
1dg5	A	1.5.1.3	review_structures	(11.613, 16.521, 17.463)	DS7_1DG5	26	104
2gz1	A	1.2.1.11	review_structures	(0.389, 16.347, 51.622)	DS7_2GZ1	216	73
4m10	D	1.14.99.1	review_structures	(78.198, 22.667, 61.149)	DS7_4M10	20	60
3bhy	A	2.7.11.1	review_structures	(14.397, 21.373, 29.349)	DS7_3BHY	4	336
3vw7	A	3.2.1.17	review_structures	(-6.331, -8.899, 58.983)	DS7_3VW7	5	466
1nsy	A	6.3.1.5	review_structures	(11.201, 59.857, 48.419)	DS7_1NSY	217	773
1juv	A	1.5.1.3	review_structures	(32.202, 12.712, 76.125)	DS7_1JUV	26	104
3lgg	B	3.5.4.4	review_structures	(-14.628, -4.327, -16.5)	DS7_3LGG	130	587
3t4n	C	2.7.11.1	review_structures	(-26.745, 68.223, -2.983)	DS7_3T4N	4	336
4bfz	A	2.7.1.33	review_structures	(-18.613, -7.103, 10.727)	DS7_4BFZ	30	321
3tc5	A	5.2.1.8	review_structures	(38.525, -13.838, 15.745)	DS7_3TC5	53	703
2fzc	A	2.1.3.2	review_structures	(42.173, 29.954, 19.04)	DS7_2FZC	218	181
3dzv	B	2.7.1.50	review_structures	(113.642, 87.405, 92.434)	DS7_3DZV	37	328
1cg6	A	2.4.2.28	review_structures	(60.965, 16.956, 28.758)	DS7_1CG6	219	256
4ig6	A	2.1.1.228	review_structures	(-6.841, 21.998, -27.068)	DS7_4IG6	220	156
1asz	B	6.1.1.12	review_structures	(66.33, 39.639, -6.864)	DS7_1ASZ	47	746
1rx7	A	1.5.1.3	review_structures	(32.794, 42.815, 7.43)	DS7_1RX7	26	104
2qtr	C	2.7.7.18	review_structures	(21.694, 127.571, 22.039)	DS7_2QTR	221	370
4itl	A	2.7.1.130	review_structures	(6.547, -5.149, 0.006)	DS7_4ITL	222	308
2cnv	A	6.3.2.6	review_structures	(-3.835, 28.643, -6.046)	DS7_2CNV	24	780
1nvm	D	4.1.3.39	review_structures	(73.288, 33.156, 12.609)	DS7_1NVM	223	639
4e5o	F	2.1.1.45	review_structures	(88.977, -20.642, -19.012)	DS7_4E5O	9	164
2okc	B	2.1.1.72	review_structures	(41.697, 49.404, 74.112)	DS7_2OKC	105	170
1pg2	A	6.1.1.10	review_structures	(13.964, 14.05, 28.138)	DS7_1PG2	224	744
2jgd	B	1.2.4.2	review_structures	(47.118, -0.872, -1.347)	DS7_2JGD	225	85
2jjq	A	2.1.1.35	review_structures	(8.585, -5.518, 7.039)	DS7_2JJQ	226	161
1mw8	X	5.6.2.1	review_structures	(40.341, 20.05, 42.498)	DS7_1MW8	77	739
3s2u	A	2.4.1.227	review_structures	(14.012, -17.461, -18.876)	DS7_3S2U	227	243
2xau	A	3.6.4.13	review_structures	(34.261, 99.245, 72.143)	DS7_2XAU	191	611
3e3u	A	3.5.1.88	review_structures	(20.664, 54.99, 17.213)	DS7_3E3U	204	564
2v7g	A	4.2.1.49	review_structures	(-30.035, 30.968, -59.711)	DS7_2V7G	228	660
1j7k	A	3.6.4.12	review_structures	(61.867, -24.375, -26.336)	DS7_1J7K	113	610
3fce	A	6.2.1.54	review_structures	(19.55, -7.183, 12.628)	DS7_3FCE	229	767
2ivn	A	2.3.1.234	review_structures	(3.053, 60.03, 10.838)	DS7_2IVN	230	203
1glf	Y	2.7.1.30	review_structures	(0.279, -10.868, 0.438)	DS7_1GLF	231	320
4a5s	B	3.4.14.5	review_structures	(25.895, 66.794, 82.969)	DS7_4A5S	232	506
1g7v	A	2.5.1.55	review_structures	(6.478, 107.358, 76.171)	DS7_1G7V	233	285
1odm	A	1.21.3.1	review_structures	(10.908, 37.893, 4.984)	DS7_1ODM	28	86
1gtr	A	6.1.1.18	review_structures	(44.872, 27.15, 17.156)	DS7_1GTR	234	751
4h4d	A	1.17.7.4	review_structures	(-27.328, -0.544, -15.8)	DS7_4H4D	235	69
3i61	A	3.6.4.13	review_structures	(65.274, 34.528, 16.668)	DS7_3I61	191	611
1dp2	A	2.8.1.1	review_structures	(42.491, 15.131, 36.728)	DS7_1DP2	236	401
1iki	A	3.4.16.4	review_structures	(20.861, -15.434, 37.588)	DS7_1IKI	201	507
3w2j	B	1.3.98.1	review_structures	(-4.969, -12.981, 12.723)	DS7_3W2J	237	95
3zs7	A	2.7.1.35	review_structures	(-11.529, -9.588, -19.377)	DS7_3ZS7	140	322
3l8k	A	1.8.1.4	review_structures	(-6.17, 56.823, 16.876)	DS7_3L8K	238	121
1g60	A	2.1.1.72	review_structures	(-3.952, 51.214, -0.935)	DS7_1G60	105	170
1kor	D	6.3.4.5	review_structures	(33.411, 51.565, 33.976)	DS7_1KOR	239	793
3ziu	A	6.1.1.4	review_structures	(-28.243, 7.999, 78.487)	DS7_3ZIU	240	759
3qbd	A	4.2.3.4	review_structures	(-56.047, 36.629, 6.404)	DS7_3QBD	241	671
4j33	B	1.14.13.9	review_structures	(41.414, 26.816, -32.28)	DS7_4J33	243	54
2r6h	C	7.2.1.1	review_structures	(108.693, 23.85, 150.99)	DS7_2R6H	244	806
3a13	J	4.1.1.39	review_structures	(14.456, -25.078, 105.537)	DS7_3A13	245	626
2dvn	B	3.6.1.66	review_structures	(18.97, 57.883, 83.523)	DS7_2DVN	121	603
2i3g	A	1.2.1.38	review_structures	(-9.571, 28.48, -10.852)	DS7_2I3G	246	76
2v40	A	6.3.4.4	review_structures	(56.113, 19.61, 19.382)	DS7_2V40	71	792
1uev	A	2.7.7.72	review_structures	(12.463, 26.427, 33.729)	DS7_1UEV	247	388
2v1x	A	3.6.4.12	review_structures	(16.522, 1.723, 12.914)	DS7_2V1X	113	610
2x5o	A	6.3.2.9	review_structures	(-12.746, 31.524, 20.531)	DS7_2X5O	248	782
4jv3	A	2.3.1.41	review_structures	(9.665, -5.413, 14.51)	DS7_4JV3	249	211
1yp4	B	2.7.7.27	review_structures	(8.09, 26.69, 53.797)	DS7_1YP4	250	374
2x14	A	2.7.2.3	review_structures	(-8.44, 12.916, -23.455)	DS7_2X14	251	353
2E+089	C	6.3.4.19	review_structures	(-0.392, -8.099, 13.476)	DS7_2E89	252	787
4nak	A	2.7.7.60	review_structures	(4.784, 23.379, -20.166)	DS7_4NAK	253	385
2o07	B	2.5.1.16	review_structures	(12.616, 28.649, 33.329)	DS7_2O07	254	275
3bhr	A	2.1.1.45	review_structures	(44.127, -21.861, 36.647)	DS7_3BHR	9	164
1nhk	L	2.7.4.6	review_structures	(30.81, 56.116, 16.843)	DS7_1NHK	255	361
3ews	B	3.6.4.13	review_structures	(-0.064, -8.463, 22.367)	DS7_3EWS	191	611
3glv	B	2.7.7.2	review_structures	(19.21, 32.307, -6.811)	DS7_3GLV	146	372
2f4j	A	2.7.10.2	review_structures	(1.99, -7.501, -24.569)	DS7_2F4J	127	335
2yay	A	3.6.1.23	review_structures	(-12.704, 31.664, -4.19)	DS7_2YAY	100	595
3tr9	D	2.5.1.15	review_structures	(-17.875, -32.361, -32.839)	DS7_3TR9	12	274
3kqj	A	2.5.1.7	review_structures	(60.693, -44.292, 115.277)	DS7_3KQJ	13	288
3o5a	A	1.9.6.1	review_structures	(13.336, -15.438, 26.086)	DS7_3O5A	256	129
3swr	A	2.1.1.37	review_structures	(-4.899, -1.36, 33.002)	DS7_3SWR	87	162
3f17	A	3.4.24.65	review_structures	(3.11, -5.488, 6.191)	DS7_3F17	29	545
3iu7	A	3.4.11.18	review_structures	(-21.828, -30.745, 8.125)	DS7_3IU7	257	497
3h0l	T	6.3.5.7	review_structures	(-52.982, 100.13, -29.571)	DS7_3H0L	258	797
2tys	B	4.2.1.20	review_structures	(80.867, 15.202, 11.997)	DS7_2TYS	186	655
1ck6	A	1.11.1.7	review_structures	(12.149, 21.854, 31.09)	DS7_1CK6	16	40
1r6t	A	6.1.1.2	review_structures	(44.182, 43.837, 49.148)	DS7_1R6T	259	753
4kh6	A	3.6.1.15	review_structures	(-31.089, -29.23, -36.195)	DS7_4KH6	260	593
3w2h	A	1.6.2.2	review_structures	(9.528, -4.549, 12.192)	DS7_3W2H	51	109
1wsv	B	2.1.2.10	review_structures	(8.596, 16.864, 11.569)	DS7_1WSV	261	176
3phi	B	1.1.1.25	review_structures	(17.164, -11.791, 16.048)	DS7_3PHI	262	9
2qxx	A	3.5.4.30	review_structures	(-11.888, -22.806, -1.75)	DS7_2QXX	263	586
2hds	A	3.5.2.6	review_structures	(27.474, 10.751, 20.104)	DS7_2HDS	6	570
1jil	A	6.1.1.1	review_structures	(31.934, 11.081, 83.102)	DS7_1JIL	88	743
1f9a	F	2.7.7.1	review_structures	(36.761, -19.463, 42.917)	DS7_1F9A	68	366
4ewn	D	4.3.2.10	review_structures	(15.47, 19.954, 21.137)	DS7_4EWN	264	681
3gue	A	2.7.7.9	review_structures	(25.675, -1.974, 0.561)	DS7_3GUE	265	394
4aou	A	1.1.1.42	review_structures	(-56.35, 16.695, -20.206)	DS7_4AOU	82	20
1qhi	B	2.7.1.21	review_structures	(21.308, 95.765, 44.702)	DS7_1QHI	266	316
3jv2	A	7.4.2.8	review_structures	(-6.011, -6.99, -27.238)	DS7_3JV2	267	816
1i6k	A	6.1.1.2	review_structures	(53.096, 22.943, 41.172)	DS7_1I6K	259	753
2agv	A	7.2.2.10	review_structures	(-4.655, -24.081, 10.048)	DS7_2AGV	268	807
1i5a	A	2.7.13.3	review_structures	(23.993, 26.148, 71.324)	DS7_1I5A	63	349
1y57	A	2.7.10.2	review_structures	(18.361, 35.442, 39.775)	DS7_1Y57	127	335
3vkj	D	5.3.3.2	review_structures	(83.601, 59.667, 16.02)	DS7_3VKJ	269	720
2cl5	A	2.1.1.6	review_structures	(6.102, 1.325, 57.567)	DS7_2CL5	181	165
3t10	A	3.6.4.10	review_structures	(10.992, -2.698, 17.175)	DS7_3T10	27	609
1xel	A	5.1.3.2	review_structures	(30.435, 3.178, 35.176)	DS7_1XEL	270	697
3zdn	D	1.4.3.4	review_structures	(-48.192, -87.557, 7.761)	DS7_3ZDN	271	99
1eyq	A	5.5.1.6	review_structures	(26.409, 21.786, 32.978)	DS7_1EYQ	23	736
1ce8	A	6.3.5.5	review_structures	(23.702, 13.034, 36.671)	DS7_1CE8	272	796
2y71	A	4.2.1.10	review_structures	(7.307, -29.311, -47.136)	DS7_2Y71	273	646
4dcm	A	2.1.1.174	review_structures	(39.032, -2.128, 47.478)	DS7_4DCM	274	140
2izr	A	2.7.11.1	review_structures	(8.543, 32.16, 26.111)	DS7_2IZR	4	336
2ako	A	2.7.2.11	review_structures	(-17.157, -17.918, 13.206)	DS7_2AKO	275	352
1d2n	A	3.6.4.6	review_structures	(-14.035, 34.647, 12.901)	DS7_1D2N	276	612
2uy4	.	3.2.1.14	barelier_structures	(38.313, 21.013, 23.374)	DS6.2_2UY4	1	464
1pa9	.	3.1.3.48	barelier_structures	(3.742, -10.548, 73.391)	DS6.2_1PA9	2	447
2vyv	.	1.2.1.12	barelier_structures	(7.684, -15.445, 11.898)	DS6.2_2VYV	3	74
3bqc	.	2.7.11.1	barelier_structures	(17.05, -53.293, -44.83)	DS6.2_3BQC	4	336
2rh1	.	3.2.1.17	barelier_structures	(-29.52, 9.234, 6.944)	DS6.2_2RH1	5	466
2fu7	.	3.5.2.6	barelier_structures	(-2.829, 59.094, 81.823)	DS6.2_2FU7	6	570
1oxr	.	3.1.1.4	barelier_structures	(11.817, 14.809, 2.603)	DS6.2_1OXR	7	418
1dx6	.	3.1.1.7	barelier_structures	(3.658, 65.986, 64.107)	DS6.2_1DX6	8	421
1lcb	.	2.1.1.45	barelier_structures	(19.11, 46.163, -47.749)	DS6.2_1LCB	9	164
2oyf	.	3.1.1.4	barelier_structures	(-21.079, 5.267, -9.072)	DS6.2_2OYF	7	418
4kd1	.	2.7.11.22	barelier_structures	(55.56, 79.857, 28.02)	DS6.2_4KD1	10	341
3bra	.	3.4.23.46	barelier_structures	(-20.325, 40.143, 93.539)	DS6.2_3BRA	11	541
1tx0	.	2.5.1.15	barelier_structures	(-78.437, 87.799, 93.574)	DS6.2_1TX0	12	274
2qvd	.	3.1.1.4	barelier_structures	(21.641, 47.281, -8.023)	DS6.2_2QVD	7	418
1eyn	.	2.5.1.7	barelier_structures	(-34.649, 11.52, 78.646)	DS6.2_1EYN	13	288
1xql	.	5.1.1.1	barelier_structures	(25.116, 17.563, 67.657)	DS6.2_1XQL	14	694
2wg9	.	3.1.1.4	barelier_structures	(-1.964, 43.768, 2.45)	DS6.2_2WG9	7	418
4hcy	.	2.2.1.1	barelier_structures	(61.651, 19.753, 24.41)	DS6.2_4HCY	15	183
2o63	.	2.7.11.1	barelier_structures	(75.318, 37.446, 0.148)	DS6.2_2O63	4	336
3gcl	.	1.11.1.7	barelier_structures	(3.988, 4.413, 30.743)	DS6.2_3GCL	16	40
2qre	.	2.7.11.1	barelier_structures	(-0.193, -23.562, 28.63)	DS6.2_2QRE	4	336
3ed0	.	4.2.1.59	barelier_structures	(-35.038, 14.373, -36.637)	DS6.2_3ED0	17	663
2v6t	.	4.2.1.96	barelier_structures	(14.612, 37.924, 11.745)	DS6.2_2V6T	18	667
2otf	.	3.1.1.4	barelier_structures	(5.465, 20.575, -8.978)	DS6.2_2OTF	7	418
3dds	.	2.4.1.1	barelier_structures	(69.452, -74.83, 81.144)	DS6.2_3DDS	19	233
3ln1	.	1.14.99.1	barelier_structures	(30.989, -22.284, -16.507)	DS6.2_3LN1	20	60
1br6	.	3.2.2.22	barelier_structures	(0.532, 3.519, 9.287)	DS6.2_1BR6	21	486
1nok	.	2.4.1.1	barelier_structures	(33.381, 21.791, 27.084)	DS6.2_1NOK	19	233
1w7h	.	2.7.11.24	barelier_structures	(19.733, 32.12, 30.101)	DS6.2_1W7H	22	342
1eyq	.	5.5.1.6	barelier_structures	(26.409, 21.786, 32.978)	DS6.2_1EYQ	23	736
2gqs	.	6.3.2.6	barelier_structures	(3.437, 38.386, 65.672)	DS6.2_2GQS	24	780
2a3b	.	3.2.1.14	barelier_structures	(92.812, 74.167, -6.063)	DS6.2_2A3B	1	464
1diy	.	1.14.99.1	barelier_structures	(250.759, 105.063, -36.775)	DS6.2_1DIY	20	60
2fxl	.	1.7.3.3	barelier_structures	(31.724, 26.398, 39.034)	DS6.2_2FXL	25	117
3cf9	.	4.2.1.59	barelier_structures	(16.074, 16.155, -11.944)	DS6.2_3CF9	17	663
3ebp	.	2.4.1.1	barelier_structures	(39.37, 36.374, 29.846)	DS6.2_3EBP	19	233
1rf7	.	1.5.1.3	barelier_structures	(34.225, 35.931, 8.647)	DS6.2_1RF7	26	104
1ew2	A	3.1.3.1	kahraman_structures	(36.524, 16.026, 10.955)	DS5.2_1EW2	33	440
1qb8	A	2.4.2.7	kahraman_structures	(27.195, 29.425, 13.939)	DS5.2_1QB8	34	264
1o9t	B	2.5.1.6	kahraman_structures	(3.169, 27.889, 48.749)	DS5.2_1O9T	35	286
1e2q	A	2.7.4.9	kahraman_structures	(7.147, 66.601, 33.501)	DS5.2_1E2Q	36	363
1eqg	A	1.14.99.1	kahraman_structures	(21.942, 45.379, 185.17)	DS5.2_1EQG	20	60
1esq	A	2.7.1.50	kahraman_structures	(45.917, 10.374, 12.467)	DS5.2_1ESQ	37	328
1ejd	B	2.5.1.7	kahraman_structures	(37.096, -11.126, 16.356)	DS5.2_1EJD	13	288
1mew	A	1.1.1.205	kahraman_structures	(51.357, 55.114, 20.1)	DS5.2_1MEW	38	6
1t2d	A	1.1.1.27	kahraman_structures	(32.823, 17.14, 10.261)	DS5.2_1T2D	39	13
1dak	A	6.3.3.3	kahraman_structures	(11.537, 21.136, -5.407)	DS5.2_1DAK	40	784
12as	A	6.3.1.1	kahraman_structures	(22.391, 21.591, 10.699)	DS5.2_12AS	41	768
1a6q	A	3.1.3.16	kahraman_structures	(-27.586, 29.258, 48.253)	DS5.2_1A6Q	42	443
1gn8	A	2.7.7.3	kahraman_structures	(20.581, 23.43, 39.755)	DS5.2_1GN8	43	375
1l5w	B	2.4.1.1	kahraman_structures	(16.558, 3.444, 29.702)	DS5.2_1L5W	19	233
1hsk	A	1.3.1.98	kahraman_structures	(179.772, 149.015, 163.653)	DS5.2_1HSK	44	90
8gpb	A	2.4.1.1	kahraman_structures	(29.514, -1.882, 53.435)	DS5.2_8GPB	19	233
1a0i	A	6.5.1.1	kahraman_structures	(2.215, -19.738, 56.034)	DS5.2_1A0I	45	799
1s7g	B	2.3.1.286	kahraman_structures	(4.615, 45.893, -19.933)	DS5.2_1S7G	46	208
1c0a	A	6.1.1.12	kahraman_structures	(67.386, 6.492, -22.342)	DS5.2_1C0A	47	746
1kht	B	2.7.4.3	kahraman_structures	(23.91, 57.147, 118.065)	DS5.2_1KHT	48	360
1np4	A	1.7.6.1	kahraman_structures	(11.263, 21.186, 36.267)	DS5.2_1NP4	49	118
1iqc	A	1.11.1.5	kahraman_structures	(-5.198, 59.821, 44.662)	DS5.2_1IQC	50	38
1ib0	A	1.6.2.2	kahraman_structures	(20.454, -6.761, 34.121)	DS5.2_1IB0	51	109
1cqj	B	6.2.1.5	kahraman_structures	(40.148, 32.463, 82.748)	DS5.2_1CQJ	52	766
1tco	A	5.2.1.8	kahraman_structures	(59.943, 68.9, 48.251)	DS5.2_1TCO	53	703
1b8o	A	2.4.2.1	kahraman_structures	(16.603, 88.778, 72.798)	DS5.2_1B8O	54	248
1ayl	A	4.1.1.49	kahraman_structures	(28.07, 11.221, 13.182)	DS5.2_1AYL	55	628
1bdg	A	2.7.1.1	kahraman_structures	(27.187, 21.975, 64.687)	DS5.2_1BDG	56	304
1h69	A	1.6.5.2	kahraman_structures	(16.47, -10.262, -2.847)	DS5.2_1H69	57	110
1hex	A	1.1.1.85	kahraman_structures	(36.231, 4.815, 62.344)	DS5.2_1HEX	58	25
1brw	A	2.4.2.2	kahraman_structures	(60.432, 9.905, 55.525)	DS5.2_1BRW	59	253
1gwe	A	1.11.1.6	kahraman_structures	(21.765, -0.889, -4.498)	DS5.2_1GWE	60	39
1e3r	A	5.3.3.1	kahraman_structures	(24.561, -30.14, -37.817)	DS5.2_1E3R	61	719
1dnl	A	1.4.3.5	kahraman_structures	(52.686, 19.911, 8.928)	DS5.2_1DNL	62	100
1ew0	A	2.7.13.3	kahraman_structures	(16.49, 0.086, 8.252)	DS5.2_1EW0	63	349
1d0c	A	1.14.13.39	kahraman_structures	(8.519, 8.756, 32.889)	DS5.2_1D0C	64	52
1dy3	A	2.7.6.3	kahraman_structures	(25.206, 36.449, 23.892)	DS5.2_1DY3	65	365
1b8a	A	6.1.1.12	kahraman_structures	(37.09, 11.079, 44.097)	DS5.2_1B8A	47	746
1rlz	A	2.5.1.46	kahraman_structures	(12.863, -7.262, 39.414)	DS5.2_1RLZ	66	282
1po5	A	1.14.14.1	kahraman_structures	(23.305, 51.175, 47.361)	DS5.2_1PO5	67	55
1ej2	A	2.7.7.1	kahraman_structures	(26.614, 22.096, 42.644)	DS5.2_1EJ2	68	366
1tb7	B	3.1.4.53	kahraman_structures	(17.327, 5.69, 68.612)	DS5.2_1TB7	69	458
1o04	A	1.2.1.3	kahraman_structures	(75.253, 64.025, 58.623)	DS5.2_1O04	70	75
1qf5	A	6.3.4.4	kahraman_structures	(34.607, 17.136, 20.095)	DS5.2_1QF5	71	792
1gyp	A	1.2.1.12	kahraman_structures	(70.22, 67.223, 86.719)	DS5.2_1GYP	3	74
1rdq	E	2.7.11.11	kahraman_structures	(22.035, 31.0, 13.722)	DS5.2_1RDQ	72	337
1lyv	A	3.1.3.48	kahraman_structures	(22.449, -5.976, 49.221)	DS5.2_1LYV	2	447
1e9g	A	3.6.1.1	kahraman_structures	(49.967, -19.543, -45.951)	DS5.2_1E9G	73	591
1diu	A	1.5.1.3	nmr_structures	(-2.544, 35.159, 22.437)	DS2_1DIU_10	26	104
1diu	A	1.5.1.3	nmr_structures	(-2.702, 35.298, 22.712)	DS2_1DIU_02	26	104
1diu	A	1.5.1.3	nmr_structures	(-2.569, 35.403, 22.608)	DS2_1DIU_08	26	104
1diu	A	1.5.1.3	nmr_structures	(-2.754, 35.288, 22.626)	DS2_1DIU_14	26	104
1diu	A	1.5.1.3	nmr_structures	(-2.794, 35.395, 22.712)	DS2_1DIU_17	26	104
1diu	A	1.5.1.3	nmr_structures	(-2.814, 35.472, 22.236)	DS2_1DIU_01	26	104
1diu	A	1.5.1.3	nmr_structures	(-2.791, 35.253, 22.745)	DS2_1DIU_05	26	104
1diu	A	1.5.1.3	nmr_structures	(-2.739, 35.412, 22.439)	DS2_1DIU_09	26	104
1diu	A	1.5.1.3	nmr_structures	(-2.5, 35.256, 22.698)	DS2_1DIU_11	26	104
1diu	A	1.5.1.3	nmr_structures	(-2.526, 35.267, 22.517)	DS2_1DIU_04	26	104
1diu	A	1.5.1.3	nmr_structures	(-2.897, 35.424, 22.638)	DS2_1DIU_07	26	104
1diu	A	1.5.1.3	nmr_structures	(-2.746, 35.341, 22.581)	DS2_1DIU_00	26	104
1diu	A	1.5.1.3	nmr_structures	(-2.788, 35.326, 22.56)	DS2_1DIU_15	26	104
1diu	A	1.5.1.3	nmr_structures	(-2.752, 35.233, 22.695)	DS2_1DIU_13	26	104
1diu	A	1.5.1.3	nmr_structures	(-2.854, 35.345, 22.581)	DS2_1DIU_12	26	104
1diu	A	1.5.1.3	nmr_structures	(-2.685, 35.171, 22.63)	DS2_1DIU_16	26	104
1diu	A	1.5.1.3	nmr_structures	(-2.59, 35.259, 22.387)	DS2_1DIU_06	26	104
1diu	A	1.5.1.3	nmr_structures	(-2.739, 35.298, 22.542)	DS2_1DIU_03	26	104
1yho	A	1.5.1.3	nmr_structures	(1.375, -5.445, 4.821)	DS2_1YHO_15	26	104
1yho	A	1.5.1.3	nmr_structures	(1.026, -5.068, 5.126)	DS2_1YHO_13	26	104
1yho	A	1.5.1.3	nmr_structures	(1.015, -5.054, 5.195)	DS2_1YHO_17	26	104
1yho	A	1.5.1.3	nmr_structures	(0.886, -5.13, 4.841)	DS2_1YHO_06	26	104
1yho	A	1.5.1.3	nmr_structures	(1.061, -4.88, 5.447)	DS2_1YHO_01	26	104
1yho	A	1.5.1.3	nmr_structures	(1.179, -5.128, 5.045)	DS2_1YHO_08	26	104
1yho	A	1.5.1.3	nmr_structures	(0.922, -5.199, 4.592)	DS2_1YHO_04	26	104
1yho	A	1.5.1.3	nmr_structures	(1.154, -4.647, 5.394)	DS2_1YHO_12	26	104
1yho	A	1.5.1.3	nmr_structures	(1.234, -5.024, 4.777)	DS2_1YHO_18	26	104
1yho	A	1.5.1.3	nmr_structures	(1.069, -5.215, 4.875)	DS2_1YHO_03	26	104
1yho	A	1.5.1.3	nmr_structures	(0.982, -4.907, 5.096)	DS2_1YHO_02	26	104
1yho	A	1.5.1.3	nmr_structures	(1.004, -5.23, 4.61)	DS2_1YHO_05	26	104
1yho	A	1.5.1.3	nmr_structures	(0.893, -4.788, 5.093)	DS2_1YHO_21	26	104
1yho	A	1.5.1.3	nmr_structures	(0.817, -5.182, 4.83)	DS2_1YHO_23	26	104
1yho	A	1.5.1.3	nmr_structures	(1.075, -4.74, 5.295)	DS2_1YHO_19	26	104
1yho	A	1.5.1.3	nmr_structures	(1.111, -5.212, 5.216)	DS2_1YHO_00	26	104
1yho	A	1.5.1.3	nmr_structures	(1.09, -4.831, 5.061)	DS2_1YHO_22	26	104
1yho	A	1.5.1.3	nmr_structures	(1.081, -5.17, 5.202)	DS2_1YHO_10	26	104
1yho	A	1.5.1.3	nmr_structures	(1.32, -5.173, 5.274)	DS2_1YHO_16	26	104
1yho	A	1.5.1.3	nmr_structures	(1.038, -4.7, 5.005)	DS2_1YHO_24	26	104
1yho	A	1.5.1.3	nmr_structures	(1.333, -4.948, 5.075)	DS2_1YHO_14	26	104
1yho	A	1.5.1.3	nmr_structures	(1.21, -5.145, 5.524)	DS2_1YHO_20	26	104
1yho	A	1.5.1.3	nmr_structures	(1.214, -5.168, 5.269)	DS2_1YHO_09	26	104
1yho	A	1.5.1.3	nmr_structures	(0.988, -5.035, 4.379)	DS2_1YHO_11	26	104
1yho	A	1.5.1.3	nmr_structures	(1.138, -5.255, 4.957)	DS2_1YHO_07	26	104
2jt2	A	3.5.1.108	nmr_structures	(-12.216, 9.436, -0.661)	DS2_2JT2_06	84	552
2jt2	A	3.5.1.108	nmr_structures	(-12.166, 9.426, -0.668)	DS2_2JT2_12	84	552
2jt2	A	3.5.1.108	nmr_structures	(-12.179, 9.561, -0.906)	DS2_2JT2_08	84	552
2jt2	A	3.5.1.108	nmr_structures	(-12.271, 9.464, -0.668)	DS2_2JT2_19	84	552
2jt2	A	3.5.1.108	nmr_structures	(-12.21, 9.411, -0.597)	DS2_2JT2_02	84	552
2jt2	A	3.5.1.108	nmr_structures	(-12.129, 9.608, -0.528)	DS2_2JT2_18	84	552
2jt2	A	3.5.1.108	nmr_structures	(-12.288, 9.488, -0.72)	DS2_2JT2_14	84	552
2jt2	A	3.5.1.108	nmr_structures	(-12.162, 9.551, -0.612)	DS2_2JT2_13	84	552
2jt2	A	3.5.1.108	nmr_structures	(-12.227, 9.485, -0.617)	DS2_2JT2_23	84	552
2jt2	A	3.5.1.108	nmr_structures	(-12.112, 9.485, -0.6)	DS2_2JT2_22	84	552
2jt2	A	3.5.1.108	nmr_structures	(-12.238, 9.524, -0.757)	DS2_2JT2_10	84	552
2jt2	A	3.5.1.108	nmr_structures	(-12.154, 9.552, -0.495)	DS2_2JT2_05	84	552
2jt2	A	3.5.1.108	nmr_structures	(-12.195, 9.479, -0.651)	DS2_2JT2_20	84	552
2jt2	A	3.5.1.108	nmr_structures	(-12.138, 9.487, -0.608)	DS2_2JT2_17	84	552
2jt2	A	3.5.1.108	nmr_structures	(-12.311, 9.385, -0.711)	DS2_2JT2_15	84	552
2jt2	A	3.5.1.108	nmr_structures	(-12.22, 9.528, -0.687)	DS2_2JT2_00	84	552
2jt2	A	3.5.1.108	nmr_structures	(-12.233, 9.465, -0.766)	DS2_2JT2_09	84	552
2jt2	A	3.5.1.108	nmr_structures	(-12.23, 9.472, -0.714)	DS2_2JT2_04	84	552
2jt2	A	3.5.1.108	nmr_structures	(-12.208, 9.661, -0.832)	DS2_2JT2_16	84	552
2jt2	A	3.5.1.108	nmr_structures	(-12.241, 9.686, -0.935)	DS2_2JT2_07	84	552
2jt2	A	3.5.1.108	nmr_structures	(-12.136, 9.578, -0.933)	DS2_2JT2_21	84	552
2jt2	A	3.5.1.108	nmr_structures	(-12.18, 9.452, -0.662)	DS2_2JT2_03	84	552
2jt2	A	3.5.1.108	nmr_structures	(-12.081, 9.515, -0.835)	DS2_2JT2_01	84	552
2jt2	A	3.5.1.108	nmr_structures	(-12.168, 9.584, -0.594)	DS2_2JT2_24	84	552
2jt2	A	3.5.1.108	nmr_structures	(-12.438, 9.264, -0.371)	DS2_2JT2_11	84	552
2k31	A	3.1.4.35	nmr_structures	(4.369, 4.54, 4.709)	DS2_2K31_05	282	457
2k31	A	3.1.4.35	nmr_structures	(4.384, 4.476, 4.493)	DS2_2K31_10	282	457
2k31	A	3.1.4.35	nmr_structures	(4.334, 4.612, 4.413)	DS2_2K31_03	282	457
2k31	A	3.1.4.35	nmr_structures	(4.174, 4.615, 4.531)	DS2_2K31_19	282	457
2k31	A	3.1.4.35	nmr_structures	(4.479, 4.502, 4.542)	DS2_2K31_15	282	457
2k31	A	3.1.4.35	nmr_structures	(4.289, 4.578, 4.637)	DS2_2K31_14	282	457
2k31	A	3.1.4.35	nmr_structures	(4.507, 4.412, 4.903)	DS2_2K31_13	282	457
2k31	A	3.1.4.35	nmr_structures	(4.385, 4.648, 4.391)	DS2_2K31_00	282	457
2k31	A	3.1.4.35	nmr_structures	(4.283, 4.699, 4.394)	DS2_2K31_09	282	457
2k31	A	3.1.4.35	nmr_structures	(4.277, 4.657, 4.521)	DS2_2K31_18	282	457
2k31	A	3.1.4.35	nmr_structures	(4.449, 4.5, 4.665)	DS2_2K31_17	282	457
2k31	A	3.1.4.35	nmr_structures	(4.705, 4.411, 4.74)	DS2_2K31_11	282	457
2k31	A	3.1.4.35	nmr_structures	(4.569, 4.374, 4.796)	DS2_2K31_07	282	457
2k31	A	3.1.4.35	nmr_structures	(4.372, 4.589, 4.469)	DS2_2K31_01	282	457
2k31	A	3.1.4.35	nmr_structures	(4.564, 4.34, 4.767)	DS2_2K31_04	282	457
2k31	A	3.1.4.35	nmr_structures	(4.48, 4.502, 4.591)	DS2_2K31_12	282	457
2k31	A	3.1.4.35	nmr_structures	(4.566, 4.479, 4.748)	DS2_2K31_16	282	457
2k31	A	3.1.4.35	nmr_structures	(4.331, 4.57, 4.581)	DS2_2K31_02	282	457
2k31	A	3.1.4.35	nmr_structures	(4.381, 4.566, 4.553)	DS2_2K31_08	282	457
2k31	A	3.1.4.35	nmr_structures	(4.501, 4.502, 4.815)	DS2_2K31_06	282	457
2l2s	A	5.2.1.8	nmr_structures	(-6.619, 34.92, -6.06)	DS2_2L2S_07	53	703
2l2s	A	5.2.1.8	nmr_structures	(-6.604, 34.479, -6.09)	DS2_2L2S_17	53	703
2l2s	A	5.2.1.8	nmr_structures	(-6.82, 34.598, -6.097)	DS2_2L2S_14	53	703
2l2s	A	5.2.1.8	nmr_structures	(-6.44, 34.642, -5.771)	DS2_2L2S_15	53	703
2l2s	A	5.2.1.8	nmr_structures	(-6.844, 34.747, -6.067)	DS2_2L2S_08	53	703
2l2s	A	5.2.1.8	nmr_structures	(-7.216, 34.762, -6.704)	DS2_2L2S_04	53	703
2l2s	A	5.2.1.8	nmr_structures	(-6.471, 34.585, -6.863)	DS2_2L2S_13	53	703
2l2s	A	5.2.1.8	nmr_structures	(-6.537, 34.734, -6.456)	DS2_2L2S_09	53	703
2l2s	A	5.2.1.8	nmr_structures	(-6.639, 34.93, -5.716)	DS2_2L2S_05	53	703
2l2s	A	5.2.1.8	nmr_structures	(-7.304, 34.365, -5.989)	DS2_2L2S_12	53	703
2l2s	A	5.2.1.8	nmr_structures	(-6.698, 35.109, -6.206)	DS2_2L2S_03	53	703
2l2s	A	5.2.1.8	nmr_structures	(-6.085, 34.969, -5.928)	DS2_2L2S_11	53	703
2l2s	A	5.2.1.8	nmr_structures	(-6.575, 34.983, -6.044)	DS2_2L2S_01	53	703
2l2s	A	5.2.1.8	nmr_structures	(-6.837, 34.84, -6.31)	DS2_2L2S_00	53	703
2l2s	A	5.2.1.8	nmr_structures	(-6.477, 34.731, -5.909)	DS2_2L2S_19	53	703
2l2s	A	5.2.1.8	nmr_structures	(-6.94, 35.096, -5.925)	DS2_2L2S_02	53	703
2l2s	A	5.2.1.8	nmr_structures	(-6.352, 34.806, -5.961)	DS2_2L2S_18	53	703
2l2s	A	5.2.1.8	nmr_structures	(-6.564, 34.531, -5.98)	DS2_2L2S_10	53	703
2l2s	A	5.2.1.8	nmr_structures	(-7.137, 34.994, -6.357)	DS2_2L2S_06	53	703
2l2s	A	5.2.1.8	nmr_structures	(-6.535, 35.022, -6.581)	DS2_2L2S_16	53	703
2lzg	A	2.3.2.27	nmr_structures	(9.013, 3.126, 1.628)	DS2_2LZG_04	143	224
2lzg	A	2.3.2.27	nmr_structures	(9.093, 2.637, 2.295)	DS2_2LZG_02	143	224
2lzg	A	2.3.2.27	nmr_structures	(9.262, 2.775, 2.145)	DS2_2LZG_00	143	224
2lzg	A	2.3.2.27	nmr_structures	(8.727, 2.762, 2.251)	DS2_2LZG_01	143	224
2lzg	A	2.3.2.27	nmr_structures	(8.59, 3.02, 1.877)	DS2_2LZG_03	143	224
2z2d	A	3.4.24.65	nmr_structures	(15.787, 20.917, -22.675)	DS2_2Z2D_12	29	545
2z2d	A	3.4.24.65	nmr_structures	(15.459, 20.268, -22.509)	DS2_2Z2D_05	29	545
2z2d	A	3.4.24.65	nmr_structures	(15.342, 19.805, -22.271)	DS2_2Z2D_09	29	545
2z2d	A	3.4.24.65	nmr_structures	(15.944, 20.663, -22.733)	DS2_2Z2D_13	29	545
2z2d	A	3.4.24.65	nmr_structures	(16.764, 19.567, -23.274)	DS2_2Z2D_10	29	545
2z2d	A	3.4.24.65	nmr_structures	(14.913, 19.937, -21.926)	DS2_2Z2D_02	29	545
2z2d	A	3.4.24.65	nmr_structures	(15.763, 20.466, -23.47)	DS2_2Z2D_14	29	545
2z2d	A	3.4.24.65	nmr_structures	(14.511, 19.576, -22.063)	DS2_2Z2D_06	29	545
2z2d	A	3.4.24.65	nmr_structures	(15.124, 20.7, -22.845)	DS2_2Z2D_07	29	545
2z2d	A	3.4.24.65	nmr_structures	(14.329, 18.527, -21.37)	DS2_2Z2D_04	29	545
2z2d	A	3.4.24.65	nmr_structures	(14.887, 20.675, -22.846)	DS2_2Z2D_11	29	545
2z2d	A	3.4.24.65	nmr_structures	(14.94, 19.93, -22.196)	DS2_2Z2D_00	29	545
2z2d	A	3.4.24.65	nmr_structures	(14.783, 19.115, -22.069)	DS2_2Z2D_01	29	545
2z2d	A	3.4.24.65	nmr_structures	(14.483, 18.821, -21.923)	DS2_2Z2D_03	29	545
2z2d	A	3.4.24.65	nmr_structures	(15.085, 19.685, -22.098)	DS2_2Z2D_08	29	545
1kmv	A	1.5.1.3	decoy_physicochemical	(11.647, 23.618, 33.856)	DS3_1KMV_117	26	104
1kmv	A	1.5.1.3	decoy_physicochemical	(11.647, 23.618, 33.856)	DS3_1KMV_303	26	104
1kmv	A	1.5.1.3	decoy_physicochemical	(11.647, 23.618, 33.856)	DS3_1KMV_409	26	104
1kmv	A	1.5.1.3	decoy_physicochemical	(11.647, 23.618, 33.856)	DS3_1KMV_106	26	104
1kmv	A	1.5.1.3	decoy_physicochemical	(11.647, 23.618, 33.856)	DS3_1KMV_315	26	104
1kmv	A	1.5.1.3	decoy_physicochemical	(11.647, 23.618, 33.856)	DS3_1KMV_102	26	104
1kmv	A	1.5.1.3	decoy_physicochemical	(11.647, 23.618, 33.856)	DS3_1KMV_214	26	104
1kmv	A	1.5.1.3	decoy_physicochemical	(11.647, 23.618, 33.856)	DS3_1KMV_412	26	104
1kmv	A	1.5.1.3	decoy_physicochemical	(11.647, 23.618, 33.856)	DS3_1KMV_400	26	104
1kmv	A	1.5.1.3	decoy_physicochemical	(11.647, 23.618, 33.856)	DS3_1KMV_105	26	104
1kmv	A	1.5.1.3	decoy_physicochemical	(11.647, 23.618, 33.856)	DS3_1KMV_519	26	104
1kmv	A	1.5.1.3	decoy_physicochemical	(11.647, 23.618, 33.856)	DS3_1KMV_215	26	104
1kmv	A	1.5.1.3	decoy_physicochemical	(11.647, 23.618, 33.856)	DS3_1KMV_103	26	104
1kmv	A	1.5.1.3	decoy_physicochemical	(11.647, 23.618, 33.856)	DS3_1KMV_115	26	104
1kmv	A	1.5.1.3	decoy_physicochemical	(11.647, 23.618, 33.856)	DS3_1KMV_308	26	104
1kmv	A	1.5.1.3	decoy_physicochemical	(11.647, 23.618, 33.856)	DS3_1KMV_402	26	104
1kmv	A	1.5.1.3	decoy_physicochemical	(11.647, 23.618, 33.856)	DS3_1KMV_221	26	104
1kmv	A	1.5.1.3	decoy_physicochemical	(11.647, 23.618, 33.856)	DS3_1KMV_411	26	104
1kmv	A	1.5.1.3	decoy_physicochemical	(11.647, 23.618, 33.856)	DS3_1KMV_200	26	104
1kmv	A	1.5.1.3	decoy_physicochemical	(11.647, 23.618, 33.856)	DS3_1KMV_307	26	104
1kmv	A	1.5.1.3	decoy_physicochemical	(11.647, 23.618, 33.856)	DS3_1KMV_517	26	104
1kmv	A	1.5.1.3	decoy_physicochemical	(11.647, 23.618, 33.856)	DS3_1KMV_323	26	104
1kmv	A	1.5.1.3	decoy_physicochemical	(11.647, 23.618, 33.856)	DS3_1KMV_401	26	104
1kmv	A	1.5.1.3	decoy_physicochemical	(11.647, 23.618, 33.856)	DS3_1KMV_122	26	104
1kmv	A	1.5.1.3	decoy_physicochemical	(11.647, 23.618, 33.856)	DS3_1KMV_216	26	104
1kmv	A	1.5.1.3	decoy_physicochemical	(11.647, 23.618, 33.856)	DS3_1KMV_523	26	104
1kmv	A	1.5.1.3	decoy_physicochemical	(11.647, 23.618, 33.856)	DS3_1KMV_513	26	104
1kmv	A	1.5.1.3	decoy_physicochemical	(11.647, 23.618, 33.856)	DS3_1KMV_114	26	104
1kmv	A	1.5.1.3	decoy_physicochemical	(11.647, 23.618, 33.856)	DS3_1KMV_123	26	104
1kmv	A	1.5.1.3	decoy_physicochemical	(11.647, 23.618, 33.856)	DS3_1KMV_321	26	104
1kmv	A	1.5.1.3	decoy_physicochemical	(11.647, 23.618, 33.856)	DS3_1KMV_314	26	104
1kmv	A	1.5.1.3	decoy_physicochemical	(11.647, 23.618, 33.856)	DS3_1KMV_121	26	104
1kmv	A	1.5.1.3	decoy_physicochemical	(11.647, 23.618, 33.856)	DS3_1KMV_101	26	104
1kmv	A	1.5.1.3	decoy_physicochemical	(11.647, 23.618, 33.856)	DS3_1KMV_520	26	104
1kmv	A	1.5.1.3	decoy_physicochemical	(11.647, 23.618, 33.856)	DS3_1KMV_419	26	104
1kmv	A	1.5.1.3	decoy_physicochemical	(11.647, 23.618, 33.856)	DS3_1KMV_109	26	104
1kmv	A	1.5.1.3	decoy_physicochemical	(11.647, 23.618, 33.856)	DS3_1KMV_113	26	104
1kmv	A	1.5.1.3	decoy_physicochemical	(11.647, 23.618, 33.856)	DS3_1KMV_207	26	104
1kmv	A	1.5.1.3	decoy_physicochemical	(11.647, 23.618, 33.856)	DS3_1KMV_422	26	104
1kmv	A	1.5.1.3	decoy_physicochemical	(11.647, 23.618, 33.856)	DS3_1KMV_420	26	104
1kmv	A	1.5.1.3	decoy_physicochemical	(11.647, 23.618, 33.856)	DS3_1KMV_518	26	104
1kmv	A	1.5.1.3	decoy_physicochemical	(11.647, 23.618, 33.856)	DS3_1KMV_501	26	104
1kmv	A	1.5.1.3	decoy_physicochemical	(11.647, 23.618, 33.856)	DS3_1KMV_203	26	104
1kmv	A	1.5.1.3	decoy_physicochemical	(11.647, 23.618, 33.856)	DS3_1KMV_521	26	104
1kmv	A	1.5.1.3	decoy_physicochemical	(11.647, 23.618, 33.856)	DS3_1KMV_218	26	104
1kmv	A	1.5.1.3	decoy_physicochemical	(11.647, 23.618, 33.856)	DS3_1KMV_508	26	104
1kmv	A	1.5.1.3	decoy_physicochemical	(11.647, 23.618, 33.856)	DS3_1KMV_414	26	104
1kmv	A	1.5.1.3	decoy_physicochemical	(11.647, 23.618, 33.856)	DS3_1KMV_421	26	104
1kmv	A	1.5.1.3	decoy_physicochemical	(11.647, 23.618, 33.856)	DS3_1KMV_509	26	104
1kmv	A	1.5.1.3	decoy_physicochemical	(11.647, 23.618, 33.856)	DS3_1KMV_112	26	104
1kmv	A	1.5.1.3	decoy_physicochemical	(11.647, 23.618, 33.856)	DS3_1KMV_415	26	104
1kmv	A	1.5.1.3	decoy_physicochemical	(11.647, 23.618, 33.856)	DS3_1KMV_222	26	104
1kmv	A	1.5.1.3	decoy_physicochemical	(11.647, 23.618, 33.856)	DS3_1KMV_408	26	104
1kmv	A	1.5.1.3	decoy_physicochemical	(11.647, 23.618, 33.856)	DS3_1KMV_111	26	104
1kmv	A	1.5.1.3	decoy_physicochemical	(11.647, 23.618, 33.856)	DS3_1KMV_410	26	104
1kmv	A	1.5.1.3	decoy_physicochemical	(11.647, 23.618, 33.856)	DS3_1KMV_319	26	104
1kmv	A	1.5.1.3	decoy_physicochemical	(11.647, 23.618, 33.856)	DS3_1KMV_404	26	104
1kmv	A	1.5.1.3	decoy_physicochemical	(11.647, 23.618, 33.856)	DS3_1KMV_202	26	104
1kmv	A	1.5.1.3	decoy_physicochemical	(11.647, 23.618, 33.856)	DS3_1KMV_110	26	104
1kmv	A	1.5.1.3	decoy_physicochemical	(11.647, 23.618, 33.856)	DS3_1KMV_413	26	104
1kmv	A	1.5.1.3	decoy_physicochemical	(11.647, 23.618, 33.856)	DS3_1KMV_201	26	104
1kmv	A	1.5.1.3	decoy_physicochemical	(11.647, 23.618, 33.856)	DS3_1KMV_107	26	104
1kmv	A	1.5.1.3	decoy_physicochemical	(11.647, 23.618, 33.856)	DS3_1KMV_223	26	104
1kmv	A	1.5.1.3	decoy_physicochemical	(11.647, 23.618, 33.856)	DS3_1KMV_120	26	104
1kmv	A	1.5.1.3	decoy_physicochemical	(11.647, 23.618, 33.856)	DS3_1KMV_316	26	104
1kmv	A	1.5.1.3	decoy_physicochemical	(11.647, 23.618, 33.856)	DS3_1KMV_311	26	104
1kmv	A	1.5.1.3	decoy_physicochemical	(11.647, 23.618, 33.856)	DS3_1KMV_503	26	104
1kmv	A	1.5.1.3	decoy_physicochemical	(11.647, 23.618, 33.856)	DS3_1KMV_213	26	104
1kmv	A	1.5.1.3	decoy_physicochemical	(11.647, 23.618, 33.856)	DS3_1KMV_212	26	104
1kmv	A	1.5.1.3	decoy_physicochemical	(11.647, 23.618, 33.856)	DS3_1KMV_208	26	104
1kmv	A	1.5.1.3	decoy_physicochemical	(11.647, 23.618, 33.856)	DS3_1KMV_119	26	104
1kmv	A	1.5.1.3	decoy_physicochemical	(11.647, 23.618, 33.856)	DS3_1KMV_405	26	104
1kmv	A	1.5.1.3	decoy_physicochemical	(11.647, 23.618, 33.856)	DS3_1KMV_219	26	104
1kmv	A	1.5.1.3	decoy_physicochemical	(11.647, 23.618, 33.856)	DS3_1KMV_118	26	104
1kmv	A	1.5.1.3	decoy_physicochemical	(11.647, 23.618, 33.856)	DS3_1KMV_512	26	104
1kmv	A	1.5.1.3	decoy_physicochemical	(11.647, 23.618, 33.856)	DS3_1KMV_510	26	104
1kmv	A	1.5.1.3	decoy_physicochemical	(11.647, 23.618, 33.856)	DS3_1KMV_211	26	104
1kmv	A	1.5.1.3	decoy_physicochemical	(11.647, 23.618, 33.856)	DS3_1KMV_104	26	104
1kmv	A	1.5.1.3	decoy_physicochemical	(11.647, 23.618, 33.856)	DS3_1KMV_313	26	104
1kmv	A	1.5.1.3	decoy_physicochemical	(11.647, 23.618, 33.856)	DS3_1KMV_407	26	104
1kmv	A	1.5.1.3	decoy_physicochemical	(11.647, 23.618, 33.856)	DS3_1KMV_418	26	104
1kmv	A	1.5.1.3	decoy_physicochemical	(11.647, 23.618, 33.856)	DS3_1KMV_217	26	104
1kmv	A	1.5.1.3	decoy_physicochemical	(11.647, 23.618, 33.856)	DS3_1KMV_116	26	104
1kmv	A	1.5.1.3	decoy_physicochemical	(11.647, 23.618, 33.856)	DS3_1KMV_305	26	104
1kmv	A	1.5.1.3	decoy_physicochemical	(11.647, 23.618, 33.856)	DS3_1KMV_210	26	104
1kmv	A	1.5.1.3	decoy_physicochemical	(11.647, 23.618, 33.856)	DS3_1KMV_205	26	104
1kmv	A	1.5.1.3	decoy_physicochemical	(11.647, 23.618, 33.856)	DS3_1KMV_504	26	104
1kmv	A	1.5.1.3	decoy_physicochemical	(11.647, 23.618, 33.856)	DS3_1KMV_310	26	104
1kmv	A	1.5.1.3	decoy_physicochemical	(11.647, 23.618, 33.856)	DS3_1KMV_417	26	104
1kmv	A	1.5.1.3	decoy_physicochemical	(11.647, 23.618, 33.856)	DS3_1KMV_514	26	104
1kmv	A	1.5.1.3	decoy_physicochemical	(11.647, 23.618, 33.856)	DS3_1KMV_300	26	104
1kmv	A	1.5.1.3	decoy_physicochemical	(11.647, 23.618, 33.856)	DS3_1KMV_516	26	104
1kmv	A	1.5.1.3	decoy_physicochemical	(11.647, 23.618, 33.856)	DS3_1KMV_416	26	104
1kmv	A	1.5.1.3	decoy_physicochemical	(11.647, 23.618, 33.856)	DS3_1KMV_500	26	104
1kmv	A	1.5.1.3	decoy_physicochemical	(11.647, 23.618, 33.856)	DS3_1KMV_506	26	104
1kmv	A	1.5.1.3	decoy_physicochemical	(11.647, 23.618, 33.856)	DS3_1KMV_304	26	104
1kmv	A	1.5.1.3	decoy_physicochemical	(11.647, 23.618, 33.856)	DS3_1KMV_306	26	104
1kmv	A	1.5.1.3	decoy_physicochemical	(11.647, 23.618, 33.856)	DS3_1KMV_317	26	104
1kmv	A	1.5.1.3	decoy_physicochemical	(11.647, 23.618, 33.856)	DS3_1KMV_220	26	104
1kmv	A	1.5.1.3	decoy_physicochemical	(11.647, 23.618, 33.856)	DS3_1KMV_209	26	104
1kmv	A	1.5.1.3	decoy_physicochemical	(11.647, 23.618, 33.856)	DS3_1KMV_507	26	104
1kmv	A	1.5.1.3	decoy_physicochemical	(11.647, 23.618, 33.856)	DS3_1KMV_322	26	104
1kmv	A	1.5.1.3	decoy_physicochemical	(11.647, 23.618, 33.856)	DS3_1KMV_502	26	104
1kmv	A	1.5.1.3	decoy_physicochemical	(11.647, 23.618, 33.856)	DS3_1KMV_204	26	104
1kmv	A	1.5.1.3	decoy_physicochemical	(11.647, 23.618, 33.856)	DS3_1KMV_206	26	104
1kmv	A	1.5.1.3	decoy_physicochemical	(11.647, 23.618, 33.856)	DS3_1KMV_406	26	104
1kmv	A	1.5.1.3	decoy_physicochemical	(11.647, 23.618, 33.856)	DS3_1KMV_301	26	104
1kmv	A	1.5.1.3	decoy_physicochemical	(11.647, 23.618, 33.856)	DS3_1KMV_511	26	104
1kmv	A	1.5.1.3	decoy_physicochemical	(11.647, 23.618, 33.856)	DS3_1KMV_423	26	104
1kmv	A	1.5.1.3	decoy_physicochemical	(11.647, 23.618, 33.856)	DS3_1KMV_309	26	104
1kmv	A	1.5.1.3	decoy_physicochemical	(11.647, 23.618, 33.856)	DS3_1KMV_522	26	104
1kmv	A	1.5.1.3	decoy_physicochemical	(11.647, 23.618, 33.856)	DS3_1KMV_302	26	104
1kmv	A	1.5.1.3	decoy_physicochemical	(11.647, 23.618, 33.856)	DS3_1KMV_318	26	104
1kmv	A	1.5.1.3	decoy_physicochemical	(11.647, 23.618, 33.856)	DS3_1KMV_403	26	104
1kmv	A	1.5.1.3	decoy_physicochemical	(11.647, 23.618, 33.856)	DS3_1KMV_100	26	104
1kmv	A	1.5.1.3	decoy_physicochemical	(11.647, 23.618, 33.856)	DS3_1KMV_515	26	104
1kmv	A	1.5.1.3	decoy_physicochemical	(11.647, 23.618, 33.856)	DS3_1KMV_108	26	104
1kmv	A	1.5.1.3	decoy_physicochemical	(11.647, 23.618, 33.856)	DS3_1KMV_505	26	104
1kmv	A	1.5.1.3	decoy_shape	(11.647, 23.618, 33.856)	DS4_1KMV_117	26	104
1kmv	A	1.5.1.3	decoy_shape	(11.647, 23.618, 33.856)	DS4_1KMV_303	26	104
1kmv	A	1.5.1.3	decoy_shape	(11.647, 23.618, 33.856)	DS4_1KMV_409	26	104
1kmv	A	1.5.1.3	decoy_shape	(11.647, 23.618, 33.856)	DS4_1KMV_106	26	104
1kmv	A	1.5.1.3	decoy_shape	(11.647, 23.618, 33.856)	DS4_1KMV_301	26	104
1kmv	A	1.5.1.3	decoy_shape	(11.647, 23.618, 33.856)	DS4_1KMV_511	26	104
1kmv	A	1.5.1.3	decoy_shape	(11.647, 23.618, 33.856)	DS4_1KMV_423	26	104
1kmv	A	1.5.1.3	decoy_shape	(11.647, 23.618, 33.856)	DS4_1KMV_309	26	104
1kmv	A	1.5.1.3	decoy_shape	(11.647, 23.618, 33.856)	DS4_1KMV_522	26	104
1kmv	A	1.5.1.3	decoy_shape	(11.647, 23.618, 33.856)	DS4_1KMV_302	26	104
1kmv	A	1.5.1.3	decoy_shape	(11.647, 23.618, 33.856)	DS4_1KMV_318	26	104
1kmv	A	1.5.1.3	decoy_shape	(11.647, 23.618, 33.856)	DS4_1KMV_403	26	104
1kmv	A	1.5.1.3	decoy_shape	(11.647, 23.618, 33.856)	DS4_1KMV_100	26	104
1kmv	A	1.5.1.3	decoy_shape	(11.647, 23.618, 33.856)	DS4_1KMV_515	26	104
1kmv	A	1.5.1.3	decoy_shape	(11.647, 23.618, 33.856)	DS4_1KMV_108	26	104
1kmv	A	1.5.1.3	decoy_shape	(11.647, 23.618, 33.856)	DS4_1KMV_505	26	104
1kmv	A	1.5.1.3	decoy_shape	(11.647, 23.618, 33.856)	DS4_1KMV_315	26	104
1kmv	A	1.5.1.3	decoy_shape	(11.647, 23.618, 33.856)	DS4_1KMV_102	26	104
1kmv	A	1.5.1.3	decoy_shape	(11.647, 23.618, 33.856)	DS4_1KMV_214	26	104
1kmv	A	1.5.1.3	decoy_shape	(11.647, 23.618, 33.856)	DS4_1KMV_412	26	104
1kmv	A	1.5.1.3	decoy_shape	(11.647, 23.618, 33.856)	DS4_1KMV_400	26	104
1kmv	A	1.5.1.3	decoy_shape	(11.647, 23.618, 33.856)	DS4_1KMV_105	26	104
1kmv	A	1.5.1.3	decoy_shape	(11.647, 23.618, 33.856)	DS4_1KMV_519	26	104
1kmv	A	1.5.1.3	decoy_shape	(11.647, 23.618, 33.856)	DS4_1KMV_215	26	104
1kmv	A	1.5.1.3	decoy_shape	(11.647, 23.618, 33.856)	DS4_1KMV_103	26	104
1kmv	A	1.5.1.3	decoy_shape	(11.647, 23.618, 33.856)	DS4_1KMV_115	26	104
1kmv	A	1.5.1.3	decoy_shape	(11.647, 23.618, 33.856)	DS4_1KMV_308	26	104
1kmv	A	1.5.1.3	decoy_shape	(11.647, 23.618, 33.856)	DS4_1KMV_402	26	104
1kmv	A	1.5.1.3	decoy_shape	(11.647, 23.618, 33.856)	DS4_1KMV_221	26	104
1kmv	A	1.5.1.3	decoy_shape	(11.647, 23.618, 33.856)	DS4_1KMV_411	26	104
1kmv	A	1.5.1.3	decoy_shape	(11.647, 23.618, 33.856)	DS4_1KMV_200	26	104
1kmv	A	1.5.1.3	decoy_shape	(11.647, 23.618, 33.856)	DS4_1KMV_307	26	104
1kmv	A	1.5.1.3	decoy_shape	(11.647, 23.618, 33.856)	DS4_1KMV_517	26	104
1kmv	A	1.5.1.3	decoy_shape	(11.647, 23.618, 33.856)	DS4_1KMV_323	26	104
1kmv	A	1.5.1.3	decoy_shape	(11.647, 23.618, 33.856)	DS4_1KMV_401	26	104
1kmv	A	1.5.1.3	decoy_shape	(11.647, 23.618, 33.856)	DS4_1KMV_122	26	104
1kmv	A	1.5.1.3	decoy_shape	(11.647, 23.618, 33.856)	DS4_1KMV_216	26	104
1kmv	A	1.5.1.3	decoy_shape	(11.647, 23.618, 33.856)	DS4_1KMV_523	26	104
1kmv	A	1.5.1.3	decoy_shape	(11.647, 23.618, 33.856)	DS4_1KMV_513	26	104
1kmv	A	1.5.1.3	decoy_shape	(11.647, 23.618, 33.856)	DS4_1KMV_114	26	104
1kmv	A	1.5.1.3	decoy_shape	(11.647, 23.618, 33.856)	DS4_1KMV_123	26	104
1kmv	A	1.5.1.3	decoy_shape	(11.647, 23.618, 33.856)	DS4_1KMV_321	26	104
1kmv	A	1.5.1.3	decoy_shape	(11.647, 23.618, 33.856)	DS4_1KMV_314	26	104
1kmv	A	1.5.1.3	decoy_shape	(11.647, 23.618, 33.856)	DS4_1KMV_121	26	104
1kmv	A	1.5.1.3	decoy_shape	(11.647, 23.618, 33.856)	DS4_1KMV_101	26	104
1kmv	A	1.5.1.3	decoy_shape	(11.647, 23.618, 33.856)	DS4_1KMV_520	26	104
1kmv	A	1.5.1.3	decoy_shape	(11.647, 23.618, 33.856)	DS4_1KMV_419	26	104
1kmv	A	1.5.1.3	decoy_shape	(11.647, 23.618, 33.856)	DS4_1KMV_109	26	104
1kmv	A	1.5.1.3	decoy_shape	(11.647, 23.618, 33.856)	DS4_1KMV_113	26	104
1kmv	A	1.5.1.3	decoy_shape	(11.647, 23.618, 33.856)	DS4_1KMV_207	26	104
1kmv	A	1.5.1.3	decoy_shape	(11.647, 23.618, 33.856)	DS4_1KMV_422	26	104
1kmv	A	1.5.1.3	decoy_shape	(11.647, 23.618, 33.856)	DS4_1KMV_420	26	104
1kmv	A	1.5.1.3	decoy_shape	(11.647, 23.618, 33.856)	DS4_1KMV_518	26	104
1kmv	A	1.5.1.3	decoy_shape	(11.647, 23.618, 33.856)	DS4_1KMV_501	26	104
1kmv	A	1.5.1.3	decoy_shape	(11.647, 23.618, 33.856)	DS4_1KMV_203	26	104
1kmv	A	1.5.1.3	decoy_shape	(11.647, 23.618, 33.856)	DS4_1KMV_521	26	104
1kmv	A	1.5.1.3	decoy_shape	(11.647, 23.618, 33.856)	DS4_1KMV_218	26	104
1kmv	A	1.5.1.3	decoy_shape	(11.647, 23.618, 33.856)	DS4_1KMV_508	26	104
1kmv	A	1.5.1.3	decoy_shape	(11.647, 23.618, 33.856)	DS4_1KMV_414	26	104
1kmv	A	1.5.1.3	decoy_shape	(11.647, 23.618, 33.856)	DS4_1KMV_421	26	104
1kmv	A	1.5.1.3	decoy_shape	(11.647, 23.618, 33.856)	DS4_1KMV_509	26	104
1kmv	A	1.5.1.3	decoy_shape	(11.647, 23.618, 33.856)	DS4_1KMV_112	26	104
1kmv	A	1.5.1.3	decoy_shape	(11.647, 23.618, 33.856)	DS4_1KMV_415	26	104
1kmv	A	1.5.1.3	decoy_shape	(11.647, 23.618, 33.856)	DS4_1KMV_222	26	104
1kmv	A	1.5.1.3	decoy_shape	(11.647, 23.618, 33.856)	DS4_1KMV_408	26	104
1kmv	A	1.5.1.3	decoy_shape	(11.647, 23.618, 33.856)	DS4_1KMV_111	26	104
1kmv	A	1.5.1.3	decoy_shape	(11.647, 23.618, 33.856)	DS4_1KMV_410	26	104
1kmv	A	1.5.1.3	decoy_shape	(11.647, 23.618, 33.856)	DS4_1KMV_319	26	104
1kmv	A	1.5.1.3	decoy_shape	(11.647, 23.618, 33.856)	DS4_1KMV_404	26	104
1kmv	A	1.5.1.3	decoy_shape	(11.647, 23.618, 33.856)	DS4_1KMV_202	26	104
1kmv	A	1.5.1.3	decoy_shape	(11.647, 23.618, 33.856)	DS4_1KMV_110	26	104
1kmv	A	1.5.1.3	decoy_shape	(11.647, 23.618, 33.856)	DS4_1KMV_413	26	104
1kmv	A	1.5.1.3	decoy_shape	(11.647, 23.618, 33.856)	DS4_1KMV_201	26	104
1kmv	A	1.5.1.3	decoy_shape	(11.647, 23.618, 33.856)	DS4_1KMV_107	26	104
1kmv	A	1.5.1.3	decoy_shape	(11.647, 23.618, 33.856)	DS4_1KMV_223	26	104
1kmv	A	1.5.1.3	decoy_shape	(11.647, 23.618, 33.856)	DS4_1KMV_120	26	104
1kmv	A	1.5.1.3	decoy_shape	(11.647, 23.618, 33.856)	DS4_1KMV_316	26	104
1kmv	A	1.5.1.3	decoy_shape	(11.647, 23.618, 33.856)	DS4_1KMV_311	26	104
1kmv	A	1.5.1.3	decoy_shape	(11.647, 23.618, 33.856)	DS4_1KMV_503	26	104
1kmv	A	1.5.1.3	decoy_shape	(11.647, 23.618, 33.856)	DS4_1KMV_213	26	104
1kmv	A	1.5.1.3	decoy_shape	(11.647, 23.618, 33.856)	DS4_1KMV_212	26	104
1kmv	A	1.5.1.3	decoy_shape	(11.647, 23.618, 33.856)	DS4_1KMV_208	26	104
1kmv	A	1.5.1.3	decoy_shape	(11.647, 23.618, 33.856)	DS4_1KMV_119	26	104
1kmv	A	1.5.1.3	decoy_shape	(11.647, 23.618, 33.856)	DS4_1KMV_405	26	104
1kmv	A	1.5.1.3	decoy_shape	(11.647, 23.618, 33.856)	DS4_1KMV_219	26	104
1kmv	A	1.5.1.3	decoy_shape	(11.647, 23.618, 33.856)	DS4_1KMV_118	26	104
1kmv	A	1.5.1.3	decoy_shape	(11.647, 23.618, 33.856)	DS4_1KMV_512	26	104
1kmv	A	1.5.1.3	decoy_shape	(11.647, 23.618, 33.856)	DS4_1KMV_510	26	104
1kmv	A	1.5.1.3	decoy_shape	(11.647, 23.618, 33.856)	DS4_1KMV_211	26	104
1kmv	A	1.5.1.3	decoy_shape	(11.647, 23.618, 33.856)	DS4_1KMV_104	26	104
1kmv	A	1.5.1.3	decoy_shape	(11.647, 23.618, 33.856)	DS4_1KMV_313	26	104
1kmv	A	1.5.1.3	decoy_shape	(11.647, 23.618, 33.856)	DS4_1KMV_407	26	104
1kmv	A	1.5.1.3	decoy_shape	(11.647, 23.618, 33.856)	DS4_1KMV_418	26	104
1kmv	A	1.5.1.3	decoy_shape	(11.647, 23.618, 33.856)	DS4_1KMV_217	26	104
1kmv	A	1.5.1.3	decoy_shape	(11.647, 23.618, 33.856)	DS4_1KMV_116	26	104
1kmv	A	1.5.1.3	decoy_shape	(11.647, 23.618, 33.856)	DS4_1KMV_305	26	104
1kmv	A	1.5.1.3	decoy_shape	(11.647, 23.618, 33.856)	DS4_1KMV_210	26	104
1kmv	A	1.5.1.3	decoy_shape	(11.647, 23.618, 33.856)	DS4_1KMV_205	26	104
1kmv	A	1.5.1.3	decoy_shape	(11.647, 23.618, 33.856)	DS4_1KMV_504	26	104
1kmv	A	1.5.1.3	decoy_shape	(11.647, 23.618, 33.856)	DS4_1KMV_310	26	104
1kmv	A	1.5.1.3	decoy_shape	(11.647, 23.618, 33.856)	DS4_1KMV_417	26	104
1kmv	A	1.5.1.3	decoy_shape	(11.647, 23.618, 33.856)	DS4_1KMV_514	26	104
1kmv	A	1.5.1.3	decoy_shape	(11.647, 23.618, 33.856)	DS4_1KMV_300	26	104
1kmv	A	1.5.1.3	decoy_shape	(11.647, 23.618, 33.856)	DS4_1KMV_516	26	104
1kmv	A	1.5.1.3	decoy_shape	(11.647, 23.618, 33.856)	DS4_1KMV_416	26	104
1kmv	A	1.5.1.3	decoy_shape	(11.647, 23.618, 33.856)	DS4_1KMV_500	26	104
1kmv	A	1.5.1.3	decoy_shape	(11.647, 23.618, 33.856)	DS4_1KMV_506	26	104
1kmv	A	1.5.1.3	decoy_shape	(11.647, 23.618, 33.856)	DS4_1KMV_304	26	104
1kmv	A	1.5.1.3	decoy_shape	(11.647, 23.618, 33.856)	DS4_1KMV_306	26	104
1kmv	A	1.5.1.3	decoy_shape	(11.647, 23.618, 33.856)	DS4_1KMV_317	26	104
1kmv	A	1.5.1.3	decoy_shape	(11.647, 23.618, 33.856)	DS4_1KMV_220	26	104
1kmv	A	1.5.1.3	decoy_shape	(11.647, 23.618, 33.856)	DS4_1KMV_209	26	104
1kmv	A	1.5.1.3	decoy_shape	(11.647, 23.618, 33.856)	DS4_1KMV_507	26	104
1kmv	A	1.5.1.3	decoy_shape	(11.647, 23.618, 33.856)	DS4_1KMV_322	26	104
1kmv	A	1.5.1.3	decoy_shape	(11.647, 23.618, 33.856)	DS4_1KMV_502	26	104
1kmv	A	1.5.1.3	decoy_shape	(11.647, 23.618, 33.856)	DS4_1KMV_204	26	104
1kmv	A	1.5.1.3	decoy_shape	(11.647, 23.618, 33.856)	DS4_1KMV_206	26	104
1kmv	A	1.5.1.3	decoy_shape	(11.647, 23.618, 33.856)	DS4_1KMV_406	26	104
1odm	A	1.21.3.1	decoy_physicochemical	(10.908, 37.893, 4.984)	DS3_1ODM_210	28	86
1odm	A	1.21.3.1	decoy_physicochemical	(10.908, 37.893, 4.984)	DS3_1ODM_306	28	86
1odm	A	1.21.3.1	decoy_physicochemical	(10.908, 37.893, 4.984)	DS3_1ODM_212	28	86
1odm	A	1.21.3.1	decoy_physicochemical	(10.908, 37.893, 4.984)	DS3_1ODM_103	28	86
1odm	A	1.21.3.1	decoy_physicochemical	(10.908, 37.893, 4.984)	DS3_1ODM_219	28	86
1odm	A	1.21.3.1	decoy_physicochemical	(10.908, 37.893, 4.984)	DS3_1ODM_401	28	86
1odm	A	1.21.3.1	decoy_physicochemical	(10.908, 37.893, 4.984)	DS3_1ODM_410	28	86
1odm	A	1.21.3.1	decoy_physicochemical	(10.908, 37.893, 4.984)	DS3_1ODM_416	28	86
1odm	A	1.21.3.1	decoy_physicochemical	(10.908, 37.893, 4.984)	DS3_1ODM_113	28	86
1odm	A	1.21.3.1	decoy_physicochemical	(10.908, 37.893, 4.984)	DS3_1ODM_105	28	86
1odm	A	1.21.3.1	decoy_physicochemical	(10.908, 37.893, 4.984)	DS3_1ODM_405	28	86
1odm	A	1.21.3.1	decoy_physicochemical	(10.908, 37.893, 4.984)	DS3_1ODM_522	28	86
1odm	A	1.21.3.1	decoy_physicochemical	(10.908, 37.893, 4.984)	DS3_1ODM_217	28	86
1odm	A	1.21.3.1	decoy_physicochemical	(10.908, 37.893, 4.984)	DS3_1ODM_119	28	86
1odm	A	1.21.3.1	decoy_physicochemical	(10.908, 37.893, 4.984)	DS3_1ODM_222	28	86
1odm	A	1.21.3.1	decoy_physicochemical	(10.908, 37.893, 4.984)	DS3_1ODM_120	28	86
1odm	A	1.21.3.1	decoy_physicochemical	(10.908, 37.893, 4.984)	DS3_1ODM_122	28	86
1odm	A	1.21.3.1	decoy_physicochemical	(10.908, 37.893, 4.984)	DS3_1ODM_400	28	86
1odm	A	1.21.3.1	decoy_physicochemical	(10.908, 37.893, 4.984)	DS3_1ODM_421	28	86
1odm	A	1.21.3.1	decoy_physicochemical	(10.908, 37.893, 4.984)	DS3_1ODM_218	28	86
1odm	A	1.21.3.1	decoy_physicochemical	(10.908, 37.893, 4.984)	DS3_1ODM_501	28	86
1odm	A	1.21.3.1	decoy_physicochemical	(10.908, 37.893, 4.984)	DS3_1ODM_101	28	86
1odm	A	1.21.3.1	decoy_physicochemical	(10.908, 37.893, 4.984)	DS3_1ODM_204	28	86
1odm	A	1.21.3.1	decoy_physicochemical	(10.908, 37.893, 4.984)	DS3_1ODM_307	28	86
1odm	A	1.21.3.1	decoy_physicochemical	(10.908, 37.893, 4.984)	DS3_1ODM_507	28	86
1odm	A	1.21.3.1	decoy_physicochemical	(10.908, 37.893, 4.984)	DS3_1ODM_123	28	86
1odm	A	1.21.3.1	decoy_physicochemical	(10.908, 37.893, 4.984)	DS3_1ODM_521	28	86
1odm	A	1.21.3.1	decoy_physicochemical	(10.908, 37.893, 4.984)	DS3_1ODM_205	28	86
1odm	A	1.21.3.1	decoy_physicochemical	(10.908, 37.893, 4.984)	DS3_1ODM_523	28	86
1odm	A	1.21.3.1	decoy_physicochemical	(10.908, 37.893, 4.984)	DS3_1ODM_321	28	86
1odm	A	1.21.3.1	decoy_physicochemical	(10.908, 37.893, 4.984)	DS3_1ODM_309	28	86
1odm	A	1.21.3.1	decoy_physicochemical	(10.908, 37.893, 4.984)	DS3_1ODM_514	28	86
1odm	A	1.21.3.1	decoy_physicochemical	(10.908, 37.893, 4.984)	DS3_1ODM_516	28	86
1odm	A	1.21.3.1	decoy_physicochemical	(10.908, 37.893, 4.984)	DS3_1ODM_513	28	86
1odm	A	1.21.3.1	decoy_physicochemical	(10.908, 37.893, 4.984)	DS3_1ODM_104	28	86
1odm	A	1.21.3.1	decoy_physicochemical	(10.908, 37.893, 4.984)	DS3_1ODM_121	28	86
1odm	A	1.21.3.1	decoy_physicochemical	(10.908, 37.893, 4.984)	DS3_1ODM_311	28	86
1odm	A	1.21.3.1	decoy_physicochemical	(10.908, 37.893, 4.984)	DS3_1ODM_504	28	86
1odm	A	1.21.3.1	decoy_physicochemical	(10.908, 37.893, 4.984)	DS3_1ODM_112	28	86
1odm	A	1.21.3.1	decoy_physicochemical	(10.908, 37.893, 4.984)	DS3_1ODM_118	28	86
1odm	A	1.21.3.1	decoy_physicochemical	(10.908, 37.893, 4.984)	DS3_1ODM_201	28	86
1odm	A	1.21.3.1	decoy_physicochemical	(10.908, 37.893, 4.984)	DS3_1ODM_411	28	86
1odm	A	1.21.3.1	decoy_physicochemical	(10.908, 37.893, 4.984)	DS3_1ODM_110	28	86
1odm	A	1.21.3.1	decoy_physicochemical	(10.908, 37.893, 4.984)	DS3_1ODM_319	28	86
1odm	A	1.21.3.1	decoy_physicochemical	(10.908, 37.893, 4.984)	DS3_1ODM_107	28	86
1odm	A	1.21.3.1	decoy_physicochemical	(10.908, 37.893, 4.984)	DS3_1ODM_106	28	86
1odm	A	1.21.3.1	decoy_physicochemical	(10.908, 37.893, 4.984)	DS3_1ODM_409	28	86
1odm	A	1.21.3.1	decoy_physicochemical	(10.908, 37.893, 4.984)	DS3_1ODM_320	28	86
1odm	A	1.21.3.1	decoy_physicochemical	(10.908, 37.893, 4.984)	DS3_1ODM_315	28	86
1odm	A	1.21.3.1	decoy_physicochemical	(10.908, 37.893, 4.984)	DS3_1ODM_511	28	86
1odm	A	1.21.3.1	decoy_physicochemical	(10.908, 37.893, 4.984)	DS3_1ODM_216	28	86
1odm	A	1.21.3.1	decoy_physicochemical	(10.908, 37.893, 4.984)	DS3_1ODM_215	28	86
1odm	A	1.21.3.1	decoy_physicochemical	(10.908, 37.893, 4.984)	DS3_1ODM_109	28	86
1odm	A	1.21.3.1	decoy_physicochemical	(10.908, 37.893, 4.984)	DS3_1ODM_300	28	86
1odm	A	1.21.3.1	decoy_physicochemical	(10.908, 37.893, 4.984)	DS3_1ODM_206	28	86
1odm	A	1.21.3.1	decoy_physicochemical	(10.908, 37.893, 4.984)	DS3_1ODM_223	28	86
1odm	A	1.21.3.1	decoy_physicochemical	(10.908, 37.893, 4.984)	DS3_1ODM_318	28	86
1odm	A	1.21.3.1	decoy_physicochemical	(10.908, 37.893, 4.984)	DS3_1ODM_211	28	86
1odm	A	1.21.3.1	decoy_physicochemical	(10.908, 37.893, 4.984)	DS3_1ODM_208	28	86
1odm	A	1.21.3.1	decoy_physicochemical	(10.908, 37.893, 4.984)	DS3_1ODM_518	28	86
1odm	A	1.21.3.1	decoy_physicochemical	(10.908, 37.893, 4.984)	DS3_1ODM_509	28	86
1odm	A	1.21.3.1	decoy_physicochemical	(10.908, 37.893, 4.984)	DS3_1ODM_102	28	86
1odm	A	1.21.3.1	decoy_physicochemical	(10.908, 37.893, 4.984)	DS3_1ODM_316	28	86
1odm	A	1.21.3.1	decoy_physicochemical	(10.908, 37.893, 4.984)	DS3_1ODM_412	28	86
1odm	A	1.21.3.1	decoy_physicochemical	(10.908, 37.893, 4.984)	DS3_1ODM_408	28	86
1odm	A	1.21.3.1	decoy_physicochemical	(10.908, 37.893, 4.984)	DS3_1ODM_115	28	86
1odm	A	1.21.3.1	decoy_physicochemical	(10.908, 37.893, 4.984)	DS3_1ODM_117	28	86
1odm	A	1.21.3.1	decoy_physicochemical	(10.908, 37.893, 4.984)	DS3_1ODM_301	28	86
1odm	A	1.21.3.1	decoy_physicochemical	(10.908, 37.893, 4.984)	DS3_1ODM_323	28	86
1odm	A	1.21.3.1	decoy_physicochemical	(10.908, 37.893, 4.984)	DS3_1ODM_114	28	86
1odm	A	1.21.3.1	decoy_physicochemical	(10.908, 37.893, 4.984)	DS3_1ODM_304	28	86
1odm	A	1.21.3.1	decoy_physicochemical	(10.908, 37.893, 4.984)	DS3_1ODM_202	28	86
1odm	A	1.21.3.1	decoy_physicochemical	(10.908, 37.893, 4.984)	DS3_1ODM_506	28	86
1odm	A	1.21.3.1	decoy_physicochemical	(10.908, 37.893, 4.984)	DS3_1ODM_108	28	86
1odm	A	1.21.3.1	decoy_physicochemical	(10.908, 37.893, 4.984)	DS3_1ODM_418	28	86
1odm	A	1.21.3.1	decoy_physicochemical	(10.908, 37.893, 4.984)	DS3_1ODM_302	28	86
1odm	A	1.21.3.1	decoy_physicochemical	(10.908, 37.893, 4.984)	DS3_1ODM_505	28	86
1odm	A	1.21.3.1	decoy_physicochemical	(10.908, 37.893, 4.984)	DS3_1ODM_512	28	86
1odm	A	1.21.3.1	decoy_physicochemical	(10.908, 37.893, 4.984)	DS3_1ODM_203	28	86
1odm	A	1.21.3.1	decoy_physicochemical	(10.908, 37.893, 4.984)	DS3_1ODM_402	28	86
1odm	A	1.21.3.1	decoy_physicochemical	(10.908, 37.893, 4.984)	DS3_1ODM_221	28	86
1odm	A	1.21.3.1	decoy_physicochemical	(10.908, 37.893, 4.984)	DS3_1ODM_209	28	86
1odm	A	1.21.3.1	decoy_physicochemical	(10.908, 37.893, 4.984)	DS3_1ODM_214	28	86
1odm	A	1.21.3.1	decoy_physicochemical	(10.908, 37.893, 4.984)	DS3_1ODM_100	28	86
1odm	A	1.21.3.1	decoy_physicochemical	(10.908, 37.893, 4.984)	DS3_1ODM_510	28	86
1odm	A	1.21.3.1	decoy_physicochemical	(10.908, 37.893, 4.984)	DS3_1ODM_517	28	86
1odm	A	1.21.3.1	decoy_physicochemical	(10.908, 37.893, 4.984)	DS3_1ODM_403	28	86
1odm	A	1.21.3.1	decoy_physicochemical	(10.908, 37.893, 4.984)	DS3_1ODM_207	28	86
1odm	A	1.21.3.1	decoy_physicochemical	(10.908, 37.893, 4.984)	DS3_1ODM_502	28	86
1odm	A	1.21.3.1	decoy_physicochemical	(10.908, 37.893, 4.984)	DS3_1ODM_423	28	86
1odm	A	1.21.3.1	decoy_physicochemical	(10.908, 37.893, 4.984)	DS3_1ODM_200	28	86
1odm	A	1.21.3.1	decoy_physicochemical	(10.908, 37.893, 4.984)	DS3_1ODM_415	28	86
1odm	A	1.21.3.1	decoy_physicochemical	(10.908, 37.893, 4.984)	DS3_1ODM_508	28	86
1odm	A	1.21.3.1	decoy_physicochemical	(10.908, 37.893, 4.984)	DS3_1ODM_303	28	86
1odm	A	1.21.3.1	decoy_physicochemical	(10.908, 37.893, 4.984)	DS3_1ODM_305	28	86
1odm	A	1.21.3.1	decoy_physicochemical	(10.908, 37.893, 4.984)	DS3_1ODM_420	28	86
1odm	A	1.21.3.1	decoy_physicochemical	(10.908, 37.893, 4.984)	DS3_1ODM_116	28	86
1odm	A	1.21.3.1	decoy_physicochemical	(10.908, 37.893, 4.984)	DS3_1ODM_314	28	86
1odm	A	1.21.3.1	decoy_physicochemical	(10.908, 37.893, 4.984)	DS3_1ODM_419	28	86
1odm	A	1.21.3.1	decoy_physicochemical	(10.908, 37.893, 4.984)	DS3_1ODM_308	28	86
1odm	A	1.21.3.1	decoy_physicochemical	(10.908, 37.893, 4.984)	DS3_1ODM_310	28	86
1odm	A	1.21.3.1	decoy_physicochemical	(10.908, 37.893, 4.984)	DS3_1ODM_317	28	86
1odm	A	1.21.3.1	decoy_physicochemical	(10.908, 37.893, 4.984)	DS3_1ODM_515	28	86
1odm	A	1.21.3.1	decoy_physicochemical	(10.908, 37.893, 4.984)	DS3_1ODM_519	28	86
1odm	A	1.21.3.1	decoy_physicochemical	(10.908, 37.893, 4.984)	DS3_1ODM_322	28	86
1odm	A	1.21.3.1	decoy_physicochemical	(10.908, 37.893, 4.984)	DS3_1ODM_414	28	86
1odm	A	1.21.3.1	decoy_physicochemical	(10.908, 37.893, 4.984)	DS3_1ODM_407	28	86
1odm	A	1.21.3.1	decoy_physicochemical	(10.908, 37.893, 4.984)	DS3_1ODM_406	28	86
1odm	A	1.21.3.1	decoy_physicochemical	(10.908, 37.893, 4.984)	DS3_1ODM_312	28	86
1odm	A	1.21.3.1	decoy_physicochemical	(10.908, 37.893, 4.984)	DS3_1ODM_417	28	86
1odm	A	1.21.3.1	decoy_physicochemical	(10.908, 37.893, 4.984)	DS3_1ODM_422	28	86
1odm	A	1.21.3.1	decoy_physicochemical	(10.908, 37.893, 4.984)	DS3_1ODM_404	28	86
1odm	A	1.21.3.1	decoy_physicochemical	(10.908, 37.893, 4.984)	DS3_1ODM_413	28	86
1odm	A	1.21.3.1	decoy_physicochemical	(10.908, 37.893, 4.984)	DS3_1ODM_111	28	86
1odm	A	1.21.3.1	decoy_physicochemical	(10.908, 37.893, 4.984)	DS3_1ODM_500	28	86
1odm	A	1.21.3.1	decoy_physicochemical	(10.908, 37.893, 4.984)	DS3_1ODM_503	28	86
1odm	A	1.21.3.1	decoy_physicochemical	(10.908, 37.893, 4.984)	DS3_1ODM_313	28	86
1odm	A	1.21.3.1	decoy_physicochemical	(10.908, 37.893, 4.984)	DS3_1ODM_520	28	86
1odm	A	1.21.3.1	decoy_physicochemical	(10.908, 37.893, 4.984)	DS3_1ODM_213	28	86
1odm	A	1.21.3.1	decoy_physicochemical	(10.908, 37.893, 4.984)	DS3_1ODM_220	28	86
1odm	A	1.21.3.1	decoy_shape	(10.908, 37.893, 4.984)	DS4_1ODM_210	28	86
1odm	A	1.21.3.1	decoy_shape	(10.908, 37.893, 4.984)	DS4_1ODM_306	28	86
1odm	A	1.21.3.1	decoy_shape	(10.908, 37.893, 4.984)	DS4_1ODM_212	28	86
1odm	A	1.21.3.1	decoy_shape	(10.908, 37.893, 4.984)	DS4_1ODM_103	28	86
1odm	A	1.21.3.1	decoy_shape	(10.908, 37.893, 4.984)	DS4_1ODM_406	28	86
1odm	A	1.21.3.1	decoy_shape	(10.908, 37.893, 4.984)	DS4_1ODM_312	28	86
1odm	A	1.21.3.1	decoy_shape	(10.908, 37.893, 4.984)	DS4_1ODM_417	28	86
1odm	A	1.21.3.1	decoy_shape	(10.908, 37.893, 4.984)	DS4_1ODM_422	28	86
1odm	A	1.21.3.1	decoy_shape	(10.908, 37.893, 4.984)	DS4_1ODM_404	28	86
1odm	A	1.21.3.1	decoy_shape	(10.908, 37.893, 4.984)	DS4_1ODM_413	28	86
1odm	A	1.21.3.1	decoy_shape	(10.908, 37.893, 4.984)	DS4_1ODM_111	28	86
1odm	A	1.21.3.1	decoy_shape	(10.908, 37.893, 4.984)	DS4_1ODM_500	28	86
1odm	A	1.21.3.1	decoy_shape	(10.908, 37.893, 4.984)	DS4_1ODM_503	28	86
1odm	A	1.21.3.1	decoy_shape	(10.908, 37.893, 4.984)	DS4_1ODM_313	28	86
1odm	A	1.21.3.1	decoy_shape	(10.908, 37.893, 4.984)	DS4_1ODM_520	28	86
1odm	A	1.21.3.1	decoy_shape	(10.908, 37.893, 4.984)	DS4_1ODM_213	28	86
1odm	A	1.21.3.1	decoy_shape	(10.908, 37.893, 4.984)	DS4_1ODM_220	28	86
1odm	A	1.21.3.1	decoy_shape	(10.908, 37.893, 4.984)	DS4_1ODM_219	28	86
1odm	A	1.21.3.1	decoy_shape	(10.908, 37.893, 4.984)	DS4_1ODM_401	28	86
1odm	A	1.21.3.1	decoy_shape	(10.908, 37.893, 4.984)	DS4_1ODM_410	28	86
1odm	A	1.21.3.1	decoy_shape	(10.908, 37.893, 4.984)	DS4_1ODM_416	28	86
1odm	A	1.21.3.1	decoy_shape	(10.908, 37.893, 4.984)	DS4_1ODM_113	28	86
1odm	A	1.21.3.1	decoy_shape	(10.908, 37.893, 4.984)	DS4_1ODM_105	28	86
1odm	A	1.21.3.1	decoy_shape	(10.908, 37.893, 4.984)	DS4_1ODM_405	28	86
1odm	A	1.21.3.1	decoy_shape	(10.908, 37.893, 4.984)	DS4_1ODM_522	28	86
1odm	A	1.21.3.1	decoy_shape	(10.908, 37.893, 4.984)	DS4_1ODM_217	28	86
1odm	A	1.21.3.1	decoy_shape	(10.908, 37.893, 4.984)	DS4_1ODM_119	28	86
1odm	A	1.21.3.1	decoy_shape	(10.908, 37.893, 4.984)	DS4_1ODM_222	28	86
1odm	A	1.21.3.1	decoy_shape	(10.908, 37.893, 4.984)	DS4_1ODM_120	28	86
1odm	A	1.21.3.1	decoy_shape	(10.908, 37.893, 4.984)	DS4_1ODM_122	28	86
1odm	A	1.21.3.1	decoy_shape	(10.908, 37.893, 4.984)	DS4_1ODM_400	28	86
1odm	A	1.21.3.1	decoy_shape	(10.908, 37.893, 4.984)	DS4_1ODM_421	28	86
1odm	A	1.21.3.1	decoy_shape	(10.908, 37.893, 4.984)	DS4_1ODM_218	28	86
1odm	A	1.21.3.1	decoy_shape	(10.908, 37.893, 4.984)	DS4_1ODM_501	28	86
1odm	A	1.21.3.1	decoy_shape	(10.908, 37.893, 4.984)	DS4_1ODM_101	28	86
1odm	A	1.21.3.1	decoy_shape	(10.908, 37.893, 4.984)	DS4_1ODM_204	28	86
1odm	A	1.21.3.1	decoy_shape	(10.908, 37.893, 4.984)	DS4_1ODM_307	28	86
1odm	A	1.21.3.1	decoy_shape	(10.908, 37.893, 4.984)	DS4_1ODM_507	28	86
1odm	A	1.21.3.1	decoy_shape	(10.908, 37.893, 4.984)	DS4_1ODM_123	28	86
1odm	A	1.21.3.1	decoy_shape	(10.908, 37.893, 4.984)	DS4_1ODM_521	28	86
1odm	A	1.21.3.1	decoy_shape	(10.908, 37.893, 4.984)	DS4_1ODM_205	28	86
1odm	A	1.21.3.1	decoy_shape	(10.908, 37.893, 4.984)	DS4_1ODM_523	28	86
1odm	A	1.21.3.1	decoy_shape	(10.908, 37.893, 4.984)	DS4_1ODM_321	28	86
1odm	A	1.21.3.1	decoy_shape	(10.908, 37.893, 4.984)	DS4_1ODM_309	28	86
1odm	A	1.21.3.1	decoy_shape	(10.908, 37.893, 4.984)	DS4_1ODM_514	28	86
1odm	A	1.21.3.1	decoy_shape	(10.908, 37.893, 4.984)	DS4_1ODM_516	28	86
1odm	A	1.21.3.1	decoy_shape	(10.908, 37.893, 4.984)	DS4_1ODM_513	28	86
1odm	A	1.21.3.1	decoy_shape	(10.908, 37.893, 4.984)	DS4_1ODM_104	28	86
1odm	A	1.21.3.1	decoy_shape	(10.908, 37.893, 4.984)	DS4_1ODM_121	28	86
1odm	A	1.21.3.1	decoy_shape	(10.908, 37.893, 4.984)	DS4_1ODM_311	28	86
1odm	A	1.21.3.1	decoy_shape	(10.908, 37.893, 4.984)	DS4_1ODM_504	28	86
1odm	A	1.21.3.1	decoy_shape	(10.908, 37.893, 4.984)	DS4_1ODM_112	28	86
1odm	A	1.21.3.1	decoy_shape	(10.908, 37.893, 4.984)	DS4_1ODM_118	28	86
1odm	A	1.21.3.1	decoy_shape	(10.908, 37.893, 4.984)	DS4_1ODM_201	28	86
1odm	A	1.21.3.1	decoy_shape	(10.908, 37.893, 4.984)	DS4_1ODM_411	28	86
1odm	A	1.21.3.1	decoy_shape	(10.908, 37.893, 4.984)	DS4_1ODM_110	28	86
1odm	A	1.21.3.1	decoy_shape	(10.908, 37.893, 4.984)	DS4_1ODM_319	28	86
1odm	A	1.21.3.1	decoy_shape	(10.908, 37.893, 4.984)	DS4_1ODM_107	28	86
1odm	A	1.21.3.1	decoy_shape	(10.908, 37.893, 4.984)	DS4_1ODM_106	28	86
1odm	A	1.21.3.1	decoy_shape	(10.908, 37.893, 4.984)	DS4_1ODM_409	28	86
1odm	A	1.21.3.1	decoy_shape	(10.908, 37.893, 4.984)	DS4_1ODM_320	28	86
1odm	A	1.21.3.1	decoy_shape	(10.908, 37.893, 4.984)	DS4_1ODM_315	28	86
1odm	A	1.21.3.1	decoy_shape	(10.908, 37.893, 4.984)	DS4_1ODM_511	28	86
1odm	A	1.21.3.1	decoy_shape	(10.908, 37.893, 4.984)	DS4_1ODM_216	28	86
1odm	A	1.21.3.1	decoy_shape	(10.908, 37.893, 4.984)	DS4_1ODM_215	28	86
1odm	A	1.21.3.1	decoy_shape	(10.908, 37.893, 4.984)	DS4_1ODM_109	28	86
1odm	A	1.21.3.1	decoy_shape	(10.908, 37.893, 4.984)	DS4_1ODM_300	28	86
1odm	A	1.21.3.1	decoy_shape	(10.908, 37.893, 4.984)	DS4_1ODM_206	28	86
1odm	A	1.21.3.1	decoy_shape	(10.908, 37.893, 4.984)	DS4_1ODM_223	28	86
1odm	A	1.21.3.1	decoy_shape	(10.908, 37.893, 4.984)	DS4_1ODM_318	28	86
1odm	A	1.21.3.1	decoy_shape	(10.908, 37.893, 4.984)	DS4_1ODM_211	28	86
1odm	A	1.21.3.1	decoy_shape	(10.908, 37.893, 4.984)	DS4_1ODM_208	28	86
1odm	A	1.21.3.1	decoy_shape	(10.908, 37.893, 4.984)	DS4_1ODM_518	28	86
1odm	A	1.21.3.1	decoy_shape	(10.908, 37.893, 4.984)	DS4_1ODM_509	28	86
1odm	A	1.21.3.1	decoy_shape	(10.908, 37.893, 4.984)	DS4_1ODM_102	28	86
1odm	A	1.21.3.1	decoy_shape	(10.908, 37.893, 4.984)	DS4_1ODM_316	28	86
1odm	A	1.21.3.1	decoy_shape	(10.908, 37.893, 4.984)	DS4_1ODM_412	28	86
1odm	A	1.21.3.1	decoy_shape	(10.908, 37.893, 4.984)	DS4_1ODM_408	28	86
1odm	A	1.21.3.1	decoy_shape	(10.908, 37.893, 4.984)	DS4_1ODM_115	28	86
1odm	A	1.21.3.1	decoy_shape	(10.908, 37.893, 4.984)	DS4_1ODM_117	28	86
1odm	A	1.21.3.1	decoy_shape	(10.908, 37.893, 4.984)	DS4_1ODM_301	28	86
1odm	A	1.21.3.1	decoy_shape	(10.908, 37.893, 4.984)	DS4_1ODM_323	28	86
1odm	A	1.21.3.1	decoy_shape	(10.908, 37.893, 4.984)	DS4_1ODM_114	28	86
1odm	A	1.21.3.1	decoy_shape	(10.908, 37.893, 4.984)	DS4_1ODM_304	28	86
1odm	A	1.21.3.1	decoy_shape	(10.908, 37.893, 4.984)	DS4_1ODM_202	28	86
1odm	A	1.21.3.1	decoy_shape	(10.908, 37.893, 4.984)	DS4_1ODM_506	28	86
1odm	A	1.21.3.1	decoy_shape	(10.908, 37.893, 4.984)	DS4_1ODM_108	28	86
1odm	A	1.21.3.1	decoy_shape	(10.908, 37.893, 4.984)	DS4_1ODM_418	28	86
1odm	A	1.21.3.1	decoy_shape	(10.908, 37.893, 4.984)	DS4_1ODM_302	28	86
1odm	A	1.21.3.1	decoy_shape	(10.908, 37.893, 4.984)	DS4_1ODM_505	28	86
1odm	A	1.21.3.1	decoy_shape	(10.908, 37.893, 4.984)	DS4_1ODM_512	28	86
1odm	A	1.21.3.1	decoy_shape	(10.908, 37.893, 4.984)	DS4_1ODM_203	28	86
1odm	A	1.21.3.1	decoy_shape	(10.908, 37.893, 4.984)	DS4_1ODM_402	28	86
1odm	A	1.21.3.1	decoy_shape	(10.908, 37.893, 4.984)	DS4_1ODM_221	28	86
1odm	A	1.21.3.1	decoy_shape	(10.908, 37.893, 4.984)	DS4_1ODM_209	28	86
1odm	A	1.21.3.1	decoy_shape	(10.908, 37.893, 4.984)	DS4_1ODM_214	28	86
1odm	A	1.21.3.1	decoy_shape	(10.908, 37.893, 4.984)	DS4_1ODM_100	28	86
1odm	A	1.21.3.1	decoy_shape	(10.908, 37.893, 4.984)	DS4_1ODM_510	28	86
1odm	A	1.21.3.1	decoy_shape	(10.908, 37.893, 4.984)	DS4_1ODM_517	28	86
1odm	A	1.21.3.1	decoy_shape	(10.908, 37.893, 4.984)	DS4_1ODM_403	28	86
1odm	A	1.21.3.1	decoy_shape	(10.908, 37.893, 4.984)	DS4_1ODM_207	28	86
1odm	A	1.21.3.1	decoy_shape	(10.908, 37.893, 4.984)	DS4_1ODM_502	28	86
1odm	A	1.21.3.1	decoy_shape	(10.908, 37.893, 4.984)	DS4_1ODM_423	28	86
1odm	A	1.21.3.1	decoy_shape	(10.908, 37.893, 4.984)	DS4_1ODM_200	28	86
1odm	A	1.21.3.1	decoy_shape	(10.908, 37.893, 4.984)	DS4_1ODM_415	28	86
1odm	A	1.21.3.1	decoy_shape	(10.908, 37.893, 4.984)	DS4_1ODM_508	28	86
1odm	A	1.21.3.1	decoy_shape	(10.908, 37.893, 4.984)	DS4_1ODM_303	28	86
1odm	A	1.21.3.1	decoy_shape	(10.908, 37.893, 4.984)	DS4_1ODM_305	28	86
1odm	A	1.21.3.1	decoy_shape	(10.908, 37.893, 4.984)	DS4_1ODM_420	28	86
1odm	A	1.21.3.1	decoy_shape	(10.908, 37.893, 4.984)	DS4_1ODM_116	28	86
1odm	A	1.21.3.1	decoy_shape	(10.908, 37.893, 4.984)	DS4_1ODM_314	28	86
1odm	A	1.21.3.1	decoy_shape	(10.908, 37.893, 4.984)	DS4_1ODM_419	28	86
1odm	A	1.21.3.1	decoy_shape	(10.908, 37.893, 4.984)	DS4_1ODM_308	28	86
1odm	A	1.21.3.1	decoy_shape	(10.908, 37.893, 4.984)	DS4_1ODM_310	28	86
1odm	A	1.21.3.1	decoy_shape	(10.908, 37.893, 4.984)	DS4_1ODM_317	28	86
1odm	A	1.21.3.1	decoy_shape	(10.908, 37.893, 4.984)	DS4_1ODM_515	28	86
1odm	A	1.21.3.1	decoy_shape	(10.908, 37.893, 4.984)	DS4_1ODM_519	28	86
1odm	A	1.21.3.1	decoy_shape	(10.908, 37.893, 4.984)	DS4_1ODM_322	28	86
1odm	A	1.21.3.1	decoy_shape	(10.908, 37.893, 4.984)	DS4_1ODM_414	28	86
1odm	A	1.21.3.1	decoy_shape	(10.908, 37.893, 4.984)	DS4_1ODM_407	28	86
2qxw	A	1.1.1.21	decoy_physicochemical	(16.584, -7.199, 15.145)	DS3_2QXW_203	283	7
2qxw	A	1.1.1.21	decoy_physicochemical	(16.584, -7.199, 15.145)	DS3_2QXW_413	283	7
2qxw	A	1.1.1.21	decoy_physicochemical	(16.584, -7.199, 15.145)	DS3_2QXW_103	283	7
2qxw	A	1.1.1.21	decoy_physicochemical	(16.584, -7.199, 15.145)	DS3_2QXW_407	283	7
2qxw	A	1.1.1.21	decoy_physicochemical	(16.584, -7.199, 15.145)	DS3_2QXW_500	283	7
2qxw	A	1.1.1.21	decoy_physicochemical	(16.584, -7.199, 15.145)	DS3_2QXW_505	283	7
2qxw	A	1.1.1.21	decoy_physicochemical	(16.584, -7.199, 15.145)	DS3_2QXW_316	283	7
2qxw	A	1.1.1.21	decoy_physicochemical	(16.584, -7.199, 15.145)	DS3_2QXW_206	283	7
2qxw	A	1.1.1.21	decoy_physicochemical	(16.584, -7.199, 15.145)	DS3_2QXW_415	283	7
2qxw	A	1.1.1.21	decoy_physicochemical	(16.584, -7.199, 15.145)	DS3_2QXW_101	283	7
2qxw	A	1.1.1.21	decoy_physicochemical	(16.584, -7.199, 15.145)	DS3_2QXW_504	283	7
2qxw	A	1.1.1.21	decoy_physicochemical	(16.584, -7.199, 15.145)	DS3_2QXW_516	283	7
2qxw	A	1.1.1.21	decoy_physicochemical	(16.584, -7.199, 15.145)	DS3_2QXW_105	283	7
2qxw	A	1.1.1.21	decoy_physicochemical	(16.584, -7.199, 15.145)	DS3_2QXW_104	283	7
2qxw	A	1.1.1.21	decoy_physicochemical	(16.584, -7.199, 15.145)	DS3_2QXW_109	283	7
2qxw	A	1.1.1.21	decoy_physicochemical	(16.584, -7.199, 15.145)	DS3_2QXW_503	283	7
2qxw	A	1.1.1.21	decoy_physicochemical	(16.584, -7.199, 15.145)	DS3_2QXW_110	283	7
2qxw	A	1.1.1.21	decoy_physicochemical	(16.584, -7.199, 15.145)	DS3_2QXW_510	283	7
2qxw	A	1.1.1.21	decoy_physicochemical	(16.584, -7.199, 15.145)	DS3_2QXW_216	283	7
2qxw	A	1.1.1.21	decoy_physicochemical	(16.584, -7.199, 15.145)	DS3_2QXW_301	283	7
2qxw	A	1.1.1.21	decoy_physicochemical	(16.584, -7.199, 15.145)	DS3_2QXW_411	283	7
2qxw	A	1.1.1.21	decoy_physicochemical	(16.584, -7.199, 15.145)	DS3_2QXW_200	283	7
2qxw	A	1.1.1.21	decoy_physicochemical	(16.584, -7.199, 15.145)	DS3_2QXW_408	283	7
2qxw	A	1.1.1.21	decoy_physicochemical	(16.584, -7.199, 15.145)	DS3_2QXW_314	283	7
2qxw	A	1.1.1.21	decoy_physicochemical	(16.584, -7.199, 15.145)	DS3_2QXW_112	283	7
2qxw	A	1.1.1.21	decoy_physicochemical	(16.584, -7.199, 15.145)	DS3_2QXW_113	283	7
2qxw	A	1.1.1.21	decoy_physicochemical	(16.584, -7.199, 15.145)	DS3_2QXW_403	283	7
2qxw	A	1.1.1.21	decoy_physicochemical	(16.584, -7.199, 15.145)	DS3_2QXW_515	283	7
2qxw	A	1.1.1.21	decoy_physicochemical	(16.584, -7.199, 15.145)	DS3_2QXW_308	283	7
2qxw	A	1.1.1.21	decoy_physicochemical	(16.584, -7.199, 15.145)	DS3_2QXW_402	283	7
2qxw	A	1.1.1.21	decoy_physicochemical	(16.584, -7.199, 15.145)	DS3_2QXW_311	283	7
2qxw	A	1.1.1.21	decoy_physicochemical	(16.584, -7.199, 15.145)	DS3_2QXW_410	283	7
2qxw	A	1.1.1.21	decoy_physicochemical	(16.584, -7.199, 15.145)	DS3_2QXW_513	283	7
2qxw	A	1.1.1.21	decoy_physicochemical	(16.584, -7.199, 15.145)	DS3_2QXW_204	283	7
2qxw	A	1.1.1.21	decoy_physicochemical	(16.584, -7.199, 15.145)	DS3_2QXW_406	283	7
2qxw	A	1.1.1.21	decoy_physicochemical	(16.584, -7.199, 15.145)	DS3_2QXW_404	283	7
2qxw	A	1.1.1.21	decoy_physicochemical	(16.584, -7.199, 15.145)	DS3_2QXW_507	283	7
2qxw	A	1.1.1.21	decoy_physicochemical	(16.584, -7.199, 15.145)	DS3_2QXW_207	283	7
2qxw	A	1.1.1.21	decoy_physicochemical	(16.584, -7.199, 15.145)	DS3_2QXW_215	283	7
2qxw	A	1.1.1.21	decoy_physicochemical	(16.584, -7.199, 15.145)	DS3_2QXW_302	283	7
2qxw	A	1.1.1.21	decoy_physicochemical	(16.584, -7.199, 15.145)	DS3_2QXW_306	283	7
2qxw	A	1.1.1.21	decoy_physicochemical	(16.584, -7.199, 15.145)	DS3_2QXW_300	283	7
2qxw	A	1.1.1.21	decoy_physicochemical	(16.584, -7.199, 15.145)	DS3_2QXW_312	283	7
2qxw	A	1.1.1.21	decoy_physicochemical	(16.584, -7.199, 15.145)	DS3_2QXW_304	283	7
2qxw	A	1.1.1.21	decoy_physicochemical	(16.584, -7.199, 15.145)	DS3_2QXW_211	283	7
2qxw	A	1.1.1.21	decoy_physicochemical	(16.584, -7.199, 15.145)	DS3_2QXW_202	283	7
2qxw	A	1.1.1.21	decoy_physicochemical	(16.584, -7.199, 15.145)	DS3_2QXW_509	283	7
2qxw	A	1.1.1.21	decoy_physicochemical	(16.584, -7.199, 15.145)	DS3_2QXW_114	283	7
2qxw	A	1.1.1.21	decoy_physicochemical	(16.584, -7.199, 15.145)	DS3_2QXW_506	283	7
2qxw	A	1.1.1.21	decoy_physicochemical	(16.584, -7.199, 15.145)	DS3_2QXW_512	283	7
2qxw	A	1.1.1.21	decoy_physicochemical	(16.584, -7.199, 15.145)	DS3_2QXW_100	283	7
2qxw	A	1.1.1.21	decoy_physicochemical	(16.584, -7.199, 15.145)	DS3_2QXW_208	283	7
2qxw	A	1.1.1.21	decoy_physicochemical	(16.584, -7.199, 15.145)	DS3_2QXW_315	283	7
2qxw	A	1.1.1.21	decoy_physicochemical	(16.584, -7.199, 15.145)	DS3_2QXW_409	283	7
2qxw	A	1.1.1.21	decoy_physicochemical	(16.584, -7.199, 15.145)	DS3_2QXW_416	283	7
2qxw	A	1.1.1.21	decoy_physicochemical	(16.584, -7.199, 15.145)	DS3_2QXW_107	283	7
2qxw	A	1.1.1.21	decoy_physicochemical	(16.584, -7.199, 15.145)	DS3_2QXW_201	283	7
2qxw	A	1.1.1.21	decoy_physicochemical	(16.584, -7.199, 15.145)	DS3_2QXW_514	283	7
2qxw	A	1.1.1.21	decoy_physicochemical	(16.584, -7.199, 15.145)	DS3_2QXW_508	283	7
2qxw	A	1.1.1.21	decoy_physicochemical	(16.584, -7.199, 15.145)	DS3_2QXW_212	283	7
2qxw	A	1.1.1.21	decoy_physicochemical	(16.584, -7.199, 15.145)	DS3_2QXW_405	283	7
2qxw	A	1.1.1.21	decoy_physicochemical	(16.584, -7.199, 15.145)	DS3_2QXW_115	283	7
2qxw	A	1.1.1.21	decoy_physicochemical	(16.584, -7.199, 15.145)	DS3_2QXW_313	283	7
2qxw	A	1.1.1.21	decoy_physicochemical	(16.584, -7.199, 15.145)	DS3_2QXW_414	283	7
2qxw	A	1.1.1.21	decoy_physicochemical	(16.584, -7.199, 15.145)	DS3_2QXW_412	283	7
2qxw	A	1.1.1.21	decoy_physicochemical	(16.584, -7.199, 15.145)	DS3_2QXW_401	283	7
2qxw	A	1.1.1.21	decoy_physicochemical	(16.584, -7.199, 15.145)	DS3_2QXW_209	283	7
2qxw	A	1.1.1.21	decoy_physicochemical	(16.584, -7.199, 15.145)	DS3_2QXW_205	283	7
2qxw	A	1.1.1.21	decoy_physicochemical	(16.584, -7.199, 15.145)	DS3_2QXW_214	283	7
2qxw	A	1.1.1.21	decoy_physicochemical	(16.584, -7.199, 15.145)	DS3_2QXW_501	283	7
2qxw	A	1.1.1.21	decoy_physicochemical	(16.584, -7.199, 15.145)	DS3_2QXW_213	283	7
2qxw	A	1.1.1.21	decoy_physicochemical	(16.584, -7.199, 15.145)	DS3_2QXW_511	283	7
2qxw	A	1.1.1.21	decoy_physicochemical	(16.584, -7.199, 15.145)	DS3_2QXW_106	283	7
2qxw	A	1.1.1.21	decoy_physicochemical	(16.584, -7.199, 15.145)	DS3_2QXW_111	283	7
2qxw	A	1.1.1.21	decoy_physicochemical	(16.584, -7.199, 15.145)	DS3_2QXW_102	283	7
2qxw	A	1.1.1.21	decoy_physicochemical	(16.584, -7.199, 15.145)	DS3_2QXW_210	283	7
2qxw	A	1.1.1.21	decoy_physicochemical	(16.584, -7.199, 15.145)	DS3_2QXW_303	283	7
2qxw	A	1.1.1.21	decoy_physicochemical	(16.584, -7.199, 15.145)	DS3_2QXW_502	283	7
2qxw	A	1.1.1.21	decoy_physicochemical	(16.584, -7.199, 15.145)	DS3_2QXW_116	283	7
2qxw	A	1.1.1.21	decoy_physicochemical	(16.584, -7.199, 15.145)	DS3_2QXW_108	283	7
2qxw	A	1.1.1.21	decoy_physicochemical	(16.584, -7.199, 15.145)	DS3_2QXW_305	283	7
2qxw	A	1.1.1.21	decoy_physicochemical	(16.584, -7.199, 15.145)	DS3_2QXW_307	283	7
2qxw	A	1.1.1.21	decoy_physicochemical	(16.584, -7.199, 15.145)	DS3_2QXW_400	283	7
2qxw	A	1.1.1.21	decoy_physicochemical	(16.584, -7.199, 15.145)	DS3_2QXW_309	283	7
2qxw	A	1.1.1.21	decoy_physicochemical	(16.584, -7.199, 15.145)	DS3_2QXW_310	283	7
2qxw	A	1.1.1.21	decoy_shape	(16.584, -7.199, 15.145)	DS4_2QXW_203	283	7
2qxw	A	1.1.1.21	decoy_shape	(16.584, -7.199, 15.145)	DS4_2QXW_413	283	7
2qxw	A	1.1.1.21	decoy_shape	(16.584, -7.199, 15.145)	DS4_2QXW_103	283	7
2qxw	A	1.1.1.21	decoy_shape	(16.584, -7.199, 15.145)	DS4_2QXW_213	283	7
2qxw	A	1.1.1.21	decoy_shape	(16.584, -7.199, 15.145)	DS4_2QXW_511	283	7
2qxw	A	1.1.1.21	decoy_shape	(16.584, -7.199, 15.145)	DS4_2QXW_106	283	7
2qxw	A	1.1.1.21	decoy_shape	(16.584, -7.199, 15.145)	DS4_2QXW_111	283	7
2qxw	A	1.1.1.21	decoy_shape	(16.584, -7.199, 15.145)	DS4_2QXW_102	283	7
2qxw	A	1.1.1.21	decoy_shape	(16.584, -7.199, 15.145)	DS4_2QXW_210	283	7
2qxw	A	1.1.1.21	decoy_shape	(16.584, -7.199, 15.145)	DS4_2QXW_303	283	7
2qxw	A	1.1.1.21	decoy_shape	(16.584, -7.199, 15.145)	DS4_2QXW_502	283	7
2qxw	A	1.1.1.21	decoy_shape	(16.584, -7.199, 15.145)	DS4_2QXW_116	283	7
2qxw	A	1.1.1.21	decoy_shape	(16.584, -7.199, 15.145)	DS4_2QXW_108	283	7
2qxw	A	1.1.1.21	decoy_shape	(16.584, -7.199, 15.145)	DS4_2QXW_305	283	7
2qxw	A	1.1.1.21	decoy_shape	(16.584, -7.199, 15.145)	DS4_2QXW_307	283	7
2qxw	A	1.1.1.21	decoy_shape	(16.584, -7.199, 15.145)	DS4_2QXW_400	283	7
2qxw	A	1.1.1.21	decoy_shape	(16.584, -7.199, 15.145)	DS4_2QXW_309	283	7
2qxw	A	1.1.1.21	decoy_shape	(16.584, -7.199, 15.145)	DS4_2QXW_310	283	7
2qxw	A	1.1.1.21	decoy_shape	(16.584, -7.199, 15.145)	DS4_2QXW_407	283	7
2qxw	A	1.1.1.21	decoy_shape	(16.584, -7.199, 15.145)	DS4_2QXW_500	283	7
2qxw	A	1.1.1.21	decoy_shape	(16.584, -7.199, 15.145)	DS4_2QXW_505	283	7
2qxw	A	1.1.1.21	decoy_shape	(16.584, -7.199, 15.145)	DS4_2QXW_316	283	7
2qxw	A	1.1.1.21	decoy_shape	(16.584, -7.199, 15.145)	DS4_2QXW_206	283	7
2qxw	A	1.1.1.21	decoy_shape	(16.584, -7.199, 15.145)	DS4_2QXW_415	283	7
2qxw	A	1.1.1.21	decoy_shape	(16.584, -7.199, 15.145)	DS4_2QXW_101	283	7
2qxw	A	1.1.1.21	decoy_shape	(16.584, -7.199, 15.145)	DS4_2QXW_504	283	7
2qxw	A	1.1.1.21	decoy_shape	(16.584, -7.199, 15.145)	DS4_2QXW_516	283	7
2qxw	A	1.1.1.21	decoy_shape	(16.584, -7.199, 15.145)	DS4_2QXW_105	283	7
2qxw	A	1.1.1.21	decoy_shape	(16.584, -7.199, 15.145)	DS4_2QXW_104	283	7
2qxw	A	1.1.1.21	decoy_shape	(16.584, -7.199, 15.145)	DS4_2QXW_109	283	7
2qxw	A	1.1.1.21	decoy_shape	(16.584, -7.199, 15.145)	DS4_2QXW_503	283	7
2qxw	A	1.1.1.21	decoy_shape	(16.584, -7.199, 15.145)	DS4_2QXW_110	283	7
2qxw	A	1.1.1.21	decoy_shape	(16.584, -7.199, 15.145)	DS4_2QXW_510	283	7
2qxw	A	1.1.1.21	decoy_shape	(16.584, -7.199, 15.145)	DS4_2QXW_216	283	7
2qxw	A	1.1.1.21	decoy_shape	(16.584, -7.199, 15.145)	DS4_2QXW_301	283	7
2qxw	A	1.1.1.21	decoy_shape	(16.584, -7.199, 15.145)	DS4_2QXW_411	283	7
2qxw	A	1.1.1.21	decoy_shape	(16.584, -7.199, 15.145)	DS4_2QXW_200	283	7
2qxw	A	1.1.1.21	decoy_shape	(16.584, -7.199, 15.145)	DS4_2QXW_408	283	7
2qxw	A	1.1.1.21	decoy_shape	(16.584, -7.199, 15.145)	DS4_2QXW_314	283	7
2qxw	A	1.1.1.21	decoy_shape	(16.584, -7.199, 15.145)	DS4_2QXW_112	283	7
2qxw	A	1.1.1.21	decoy_shape	(16.584, -7.199, 15.145)	DS4_2QXW_113	283	7
2qxw	A	1.1.1.21	decoy_shape	(16.584, -7.199, 15.145)	DS4_2QXW_403	283	7
2qxw	A	1.1.1.21	decoy_shape	(16.584, -7.199, 15.145)	DS4_2QXW_515	283	7
2qxw	A	1.1.1.21	decoy_shape	(16.584, -7.199, 15.145)	DS4_2QXW_308	283	7
2qxw	A	1.1.1.21	decoy_shape	(16.584, -7.199, 15.145)	DS4_2QXW_402	283	7
2qxw	A	1.1.1.21	decoy_shape	(16.584, -7.199, 15.145)	DS4_2QXW_311	283	7
2qxw	A	1.1.1.21	decoy_shape	(16.584, -7.199, 15.145)	DS4_2QXW_410	283	7
2qxw	A	1.1.1.21	decoy_shape	(16.584, -7.199, 15.145)	DS4_2QXW_513	283	7
2qxw	A	1.1.1.21	decoy_shape	(16.584, -7.199, 15.145)	DS4_2QXW_204	283	7
2qxw	A	1.1.1.21	decoy_shape	(16.584, -7.199, 15.145)	DS4_2QXW_406	283	7
2qxw	A	1.1.1.21	decoy_shape	(16.584, -7.199, 15.145)	DS4_2QXW_404	283	7
2qxw	A	1.1.1.21	decoy_shape	(16.584, -7.199, 15.145)	DS4_2QXW_507	283	7
2qxw	A	1.1.1.21	decoy_shape	(16.584, -7.199, 15.145)	DS4_2QXW_207	283	7
2qxw	A	1.1.1.21	decoy_shape	(16.584, -7.199, 15.145)	DS4_2QXW_215	283	7
2qxw	A	1.1.1.21	decoy_shape	(16.584, -7.199, 15.145)	DS4_2QXW_302	283	7
2qxw	A	1.1.1.21	decoy_shape	(16.584, -7.199, 15.145)	DS4_2QXW_306	283	7
2qxw	A	1.1.1.21	decoy_shape	(16.584, -7.199, 15.145)	DS4_2QXW_300	283	7
2qxw	A	1.1.1.21	decoy_shape	(16.584, -7.199, 15.145)	DS4_2QXW_312	283	7
2qxw	A	1.1.1.21	decoy_shape	(16.584, -7.199, 15.145)	DS4_2QXW_304	283	7
2qxw	A	1.1.1.21	decoy_shape	(16.584, -7.199, 15.145)	DS4_2QXW_211	283	7
2qxw	A	1.1.1.21	decoy_shape	(16.584, -7.199, 15.145)	DS4_2QXW_202	283	7
2qxw	A	1.1.1.21	decoy_shape	(16.584, -7.199, 15.145)	DS4_2QXW_509	283	7
2qxw	A	1.1.1.21	decoy_shape	(16.584, -7.199, 15.145)	DS4_2QXW_114	283	7
2qxw	A	1.1.1.21	decoy_shape	(16.584, -7.199, 15.145)	DS4_2QXW_506	283	7
2qxw	A	1.1.1.21	decoy_shape	(16.584, -7.199, 15.145)	DS4_2QXW_512	283	7
2qxw	A	1.1.1.21	decoy_shape	(16.584, -7.199, 15.145)	DS4_2QXW_100	283	7
2qxw	A	1.1.1.21	decoy_shape	(16.584, -7.199, 15.145)	DS4_2QXW_208	283	7
2qxw	A	1.1.1.21	decoy_shape	(16.584, -7.199, 15.145)	DS4_2QXW_315	283	7
2qxw	A	1.1.1.21	decoy_shape	(16.584, -7.199, 15.145)	DS4_2QXW_409	283	7
2qxw	A	1.1.1.21	decoy_shape	(16.584, -7.199, 15.145)	DS4_2QXW_416	283	7
2qxw	A	1.1.1.21	decoy_shape	(16.584, -7.199, 15.145)	DS4_2QXW_107	283	7
2qxw	A	1.1.1.21	decoy_shape	(16.584, -7.199, 15.145)	DS4_2QXW_201	283	7
2qxw	A	1.1.1.21	decoy_shape	(16.584, -7.199, 15.145)	DS4_2QXW_514	283	7
2qxw	A	1.1.1.21	decoy_shape	(16.584, -7.199, 15.145)	DS4_2QXW_508	283	7
2qxw	A	1.1.1.21	decoy_shape	(16.584, -7.199, 15.145)	DS4_2QXW_212	283	7
2qxw	A	1.1.1.21	decoy_shape	(16.584, -7.199, 15.145)	DS4_2QXW_405	283	7
2qxw	A	1.1.1.21	decoy_shape	(16.584, -7.199, 15.145)	DS4_2QXW_115	283	7
2qxw	A	1.1.1.21	decoy_shape	(16.584, -7.199, 15.145)	DS4_2QXW_313	283	7
2qxw	A	1.1.1.21	decoy_shape	(16.584, -7.199, 15.145)	DS4_2QXW_414	283	7
2qxw	A	1.1.1.21	decoy_shape	(16.584, -7.199, 15.145)	DS4_2QXW_412	283	7
2qxw	A	1.1.1.21	decoy_shape	(16.584, -7.199, 15.145)	DS4_2QXW_401	283	7
2qxw	A	1.1.1.21	decoy_shape	(16.584, -7.199, 15.145)	DS4_2QXW_209	283	7
2qxw	A	1.1.1.21	decoy_shape	(16.584, -7.199, 15.145)	DS4_2QXW_205	283	7
2qxw	A	1.1.1.21	decoy_shape	(16.584, -7.199, 15.145)	DS4_2QXW_214	283	7
2qxw	A	1.1.1.21	decoy_shape	(16.584, -7.199, 15.145)	DS4_2QXW_501	283	7
3f17	A	3.4.24.65	decoy_physicochemical	(3.11, -5.488, 6.191)	DS3_3F17_400	29	545
3f17	A	3.4.24.65	decoy_physicochemical	(3.11, -5.488, 6.191)	DS3_3F17_316	29	545
3f17	A	3.4.24.65	decoy_physicochemical	(3.11, -5.488, 6.191)	DS3_3F17_402	29	545
3f17	A	3.4.24.65	decoy_physicochemical	(3.11, -5.488, 6.191)	DS3_3F17_106	29	545
3f17	A	3.4.24.65	decoy_physicochemical	(3.11, -5.488, 6.191)	DS3_3F17_110	29	545
3f17	A	3.4.24.65	decoy_physicochemical	(3.11, -5.488, 6.191)	DS3_3F17_404	29	545
3f17	A	3.4.24.65	decoy_physicochemical	(3.11, -5.488, 6.191)	DS3_3F17_214	29	545
3f17	A	3.4.24.65	decoy_physicochemical	(3.11, -5.488, 6.191)	DS3_3F17_112	29	545
3f17	A	3.4.24.65	decoy_physicochemical	(3.11, -5.488, 6.191)	DS3_3F17_215	29	545
3f17	A	3.4.24.65	decoy_physicochemical	(3.11, -5.488, 6.191)	DS3_3F17_211	29	545
3f17	A	3.4.24.65	decoy_physicochemical	(3.11, -5.488, 6.191)	DS3_3F17_507	29	545
3f17	A	3.4.24.65	decoy_physicochemical	(3.11, -5.488, 6.191)	DS3_3F17_312	29	545
3f17	A	3.4.24.65	decoy_physicochemical	(3.11, -5.488, 6.191)	DS3_3F17_200	29	545
3f17	A	3.4.24.65	decoy_physicochemical	(3.11, -5.488, 6.191)	DS3_3F17_111	29	545
3f17	A	3.4.24.65	decoy_physicochemical	(3.11, -5.488, 6.191)	DS3_3F17_417	29	545
3f17	A	3.4.24.65	decoy_physicochemical	(3.11, -5.488, 6.191)	DS3_3F17_307	29	545
3f17	A	3.4.24.65	decoy_physicochemical	(3.11, -5.488, 6.191)	DS3_3F17_300	29	545
3f17	A	3.4.24.65	decoy_physicochemical	(3.11, -5.488, 6.191)	DS3_3F17_205	29	545
3f17	A	3.4.24.65	decoy_physicochemical	(3.11, -5.488, 6.191)	DS3_3F17_512	29	545
3f17	A	3.4.24.65	decoy_physicochemical	(3.11, -5.488, 6.191)	DS3_3F17_504	29	545
3f17	A	3.4.24.65	decoy_physicochemical	(3.11, -5.488, 6.191)	DS3_3F17_303	29	545
3f17	A	3.4.24.65	decoy_physicochemical	(3.11, -5.488, 6.191)	DS3_3F17_100	29	545
3f17	A	3.4.24.65	decoy_physicochemical	(3.11, -5.488, 6.191)	DS3_3F17_206	29	545
3f17	A	3.4.24.65	decoy_physicochemical	(3.11, -5.488, 6.191)	DS3_3F17_418	29	545
3f17	A	3.4.24.65	decoy_physicochemical	(3.11, -5.488, 6.191)	DS3_3F17_302	29	545
3f17	A	3.4.24.65	decoy_physicochemical	(3.11, -5.488, 6.191)	DS3_3F17_304	29	545
3f17	A	3.4.24.65	decoy_physicochemical	(3.11, -5.488, 6.191)	DS3_3F17_401	29	545
3f17	A	3.4.24.65	decoy_physicochemical	(3.11, -5.488, 6.191)	DS3_3F17_107	29	545
3f17	A	3.4.24.65	decoy_physicochemical	(3.11, -5.488, 6.191)	DS3_3F17_413	29	545
3f17	A	3.4.24.65	decoy_physicochemical	(3.11, -5.488, 6.191)	DS3_3F17_511	29	545
3f17	A	3.4.24.65	decoy_physicochemical	(3.11, -5.488, 6.191)	DS3_3F17_518	29	545
3f17	A	3.4.24.65	decoy_physicochemical	(3.11, -5.488, 6.191)	DS3_3F17_411	29	545
3f17	A	3.4.24.65	decoy_physicochemical	(3.11, -5.488, 6.191)	DS3_3F17_314	29	545
3f17	A	3.4.24.65	decoy_physicochemical	(3.11, -5.488, 6.191)	DS3_3F17_315	29	545
3f17	A	3.4.24.65	decoy_physicochemical	(3.11, -5.488, 6.191)	DS3_3F17_317	29	545
3f17	A	3.4.24.65	decoy_physicochemical	(3.11, -5.488, 6.191)	DS3_3F17_202	29	545
3f17	A	3.4.24.65	decoy_physicochemical	(3.11, -5.488, 6.191)	DS3_3F17_412	29	545
3f17	A	3.4.24.65	decoy_physicochemical	(3.11, -5.488, 6.191)	DS3_3F17_311	29	545
3f17	A	3.4.24.65	decoy_physicochemical	(3.11, -5.488, 6.191)	DS3_3F17_306	29	545
3f17	A	3.4.24.65	decoy_physicochemical	(3.11, -5.488, 6.191)	DS3_3F17_502	29	545
3f17	A	3.4.24.65	decoy_physicochemical	(3.11, -5.488, 6.191)	DS3_3F17_115	29	545
3f17	A	3.4.24.65	decoy_physicochemical	(3.11, -5.488, 6.191)	DS3_3F17_510	29	545
3f17	A	3.4.24.65	decoy_physicochemical	(3.11, -5.488, 6.191)	DS3_3F17_118	29	545
3f17	A	3.4.24.65	decoy_physicochemical	(3.11, -5.488, 6.191)	DS3_3F17_216	29	545
3f17	A	3.4.24.65	decoy_physicochemical	(3.11, -5.488, 6.191)	DS3_3F17_201	29	545
3f17	A	3.4.24.65	decoy_physicochemical	(3.11, -5.488, 6.191)	DS3_3F17_516	29	545
3f17	A	3.4.24.65	decoy_physicochemical	(3.11, -5.488, 6.191)	DS3_3F17_109	29	545
3f17	A	3.4.24.65	decoy_physicochemical	(3.11, -5.488, 6.191)	DS3_3F17_113	29	545
3f17	A	3.4.24.65	decoy_physicochemical	(3.11, -5.488, 6.191)	DS3_3F17_114	29	545
3f17	A	3.4.24.65	decoy_physicochemical	(3.11, -5.488, 6.191)	DS3_3F17_308	29	545
3f17	A	3.4.24.65	decoy_physicochemical	(3.11, -5.488, 6.191)	DS3_3F17_116	29	545
3f17	A	3.4.24.65	decoy_physicochemical	(3.11, -5.488, 6.191)	DS3_3F17_103	29	545
3f17	A	3.4.24.65	decoy_physicochemical	(3.11, -5.488, 6.191)	DS3_3F17_212	29	545
3f17	A	3.4.24.65	decoy_physicochemical	(3.11, -5.488, 6.191)	DS3_3F17_503	29	545
3f17	A	3.4.24.65	decoy_physicochemical	(3.11, -5.488, 6.191)	DS3_3F17_301	29	545
3f17	A	3.4.24.65	decoy_physicochemical	(3.11, -5.488, 6.191)	DS3_3F17_405	29	545
3f17	A	3.4.24.65	decoy_physicochemical	(3.11, -5.488, 6.191)	DS3_3F17_508	29	545
3f17	A	3.4.24.65	decoy_physicochemical	(3.11, -5.488, 6.191)	DS3_3F17_207	29	545
3f17	A	3.4.24.65	decoy_physicochemical	(3.11, -5.488, 6.191)	DS3_3F17_305	29	545
3f17	A	3.4.24.65	decoy_physicochemical	(3.11, -5.488, 6.191)	DS3_3F17_102	29	545
3f17	A	3.4.24.65	decoy_physicochemical	(3.11, -5.488, 6.191)	DS3_3F17_509	29	545
3f17	A	3.4.24.65	decoy_physicochemical	(3.11, -5.488, 6.191)	DS3_3F17_117	29	545
3f17	A	3.4.24.65	decoy_physicochemical	(3.11, -5.488, 6.191)	DS3_3F17_203	29	545
3f17	A	3.4.24.65	decoy_physicochemical	(3.11, -5.488, 6.191)	DS3_3F17_515	29	545
3f17	A	3.4.24.65	decoy_physicochemical	(3.11, -5.488, 6.191)	DS3_3F17_514	29	545
3f17	A	3.4.24.65	decoy_physicochemical	(3.11, -5.488, 6.191)	DS3_3F17_501	29	545
3f17	A	3.4.24.65	decoy_physicochemical	(3.11, -5.488, 6.191)	DS3_3F17_408	29	545
3f17	A	3.4.24.65	decoy_physicochemical	(3.11, -5.488, 6.191)	DS3_3F17_313	29	545
3f17	A	3.4.24.65	decoy_physicochemical	(3.11, -5.488, 6.191)	DS3_3F17_310	29	545
3f17	A	3.4.24.65	decoy_physicochemical	(3.11, -5.488, 6.191)	DS3_3F17_414	29	545
3f17	A	3.4.24.65	decoy_physicochemical	(3.11, -5.488, 6.191)	DS3_3F17_209	29	545
3f17	A	3.4.24.65	decoy_physicochemical	(3.11, -5.488, 6.191)	DS3_3F17_108	29	545
3f17	A	3.4.24.65	decoy_physicochemical	(3.11, -5.488, 6.191)	DS3_3F17_517	29	545
3f17	A	3.4.24.65	decoy_physicochemical	(3.11, -5.488, 6.191)	DS3_3F17_217	29	545
3f17	A	3.4.24.65	decoy_physicochemical	(3.11, -5.488, 6.191)	DS3_3F17_403	29	545
3f17	A	3.4.24.65	decoy_physicochemical	(3.11, -5.488, 6.191)	DS3_3F17_513	29	545
3f17	A	3.4.24.65	decoy_physicochemical	(3.11, -5.488, 6.191)	DS3_3F17_500	29	545
3f17	A	3.4.24.65	decoy_physicochemical	(3.11, -5.488, 6.191)	DS3_3F17_213	29	545
3f17	A	3.4.24.65	decoy_physicochemical	(3.11, -5.488, 6.191)	DS3_3F17_218	29	545
3f17	A	3.4.24.65	decoy_physicochemical	(3.11, -5.488, 6.191)	DS3_3F17_210	29	545
3f17	A	3.4.24.65	decoy_physicochemical	(3.11, -5.488, 6.191)	DS3_3F17_415	29	545
3f17	A	3.4.24.65	decoy_physicochemical	(3.11, -5.488, 6.191)	DS3_3F17_318	29	545
3f17	A	3.4.24.65	decoy_physicochemical	(3.11, -5.488, 6.191)	DS3_3F17_204	29	545
3f17	A	3.4.24.65	decoy_physicochemical	(3.11, -5.488, 6.191)	DS3_3F17_406	29	545
3f17	A	3.4.24.65	decoy_physicochemical	(3.11, -5.488, 6.191)	DS3_3F17_309	29	545
3f17	A	3.4.24.65	decoy_physicochemical	(3.11, -5.488, 6.191)	DS3_3F17_407	29	545
3f17	A	3.4.24.65	decoy_physicochemical	(3.11, -5.488, 6.191)	DS3_3F17_505	29	545
3f17	A	3.4.24.65	decoy_physicochemical	(3.11, -5.488, 6.191)	DS3_3F17_104	29	545
3f17	A	3.4.24.65	decoy_physicochemical	(3.11, -5.488, 6.191)	DS3_3F17_409	29	545
3f17	A	3.4.24.65	decoy_physicochemical	(3.11, -5.488, 6.191)	DS3_3F17_410	29	545
3f17	A	3.4.24.65	decoy_physicochemical	(3.11, -5.488, 6.191)	DS3_3F17_105	29	545
3f17	A	3.4.24.65	decoy_physicochemical	(3.11, -5.488, 6.191)	DS3_3F17_208	29	545
3f17	A	3.4.24.65	decoy_physicochemical	(3.11, -5.488, 6.191)	DS3_3F17_101	29	545
3f17	A	3.4.24.65	decoy_physicochemical	(3.11, -5.488, 6.191)	DS3_3F17_416	29	545
3f17	A	3.4.24.65	decoy_physicochemical	(3.11, -5.488, 6.191)	DS3_3F17_506	29	545
3f17	A	3.4.24.65	decoy_shape	(3.11, -5.488, 6.191)	DS4_3F17_400	29	545
3f17	A	3.4.24.65	decoy_shape	(3.11, -5.488, 6.191)	DS4_3F17_316	29	545
3f17	A	3.4.24.65	decoy_shape	(3.11, -5.488, 6.191)	DS4_3F17_402	29	545
3f17	A	3.4.24.65	decoy_shape	(3.11, -5.488, 6.191)	DS4_3F17_106	29	545
3f17	A	3.4.24.65	decoy_shape	(3.11, -5.488, 6.191)	DS4_3F17_110	29	545
3f17	A	3.4.24.65	decoy_shape	(3.11, -5.488, 6.191)	DS4_3F17_204	29	545
3f17	A	3.4.24.65	decoy_shape	(3.11, -5.488, 6.191)	DS4_3F17_406	29	545
3f17	A	3.4.24.65	decoy_shape	(3.11, -5.488, 6.191)	DS4_3F17_309	29	545
3f17	A	3.4.24.65	decoy_shape	(3.11, -5.488, 6.191)	DS4_3F17_407	29	545
3f17	A	3.4.24.65	decoy_shape	(3.11, -5.488, 6.191)	DS4_3F17_505	29	545
3f17	A	3.4.24.65	decoy_shape	(3.11, -5.488, 6.191)	DS4_3F17_104	29	545
3f17	A	3.4.24.65	decoy_shape	(3.11, -5.488, 6.191)	DS4_3F17_409	29	545
3f17	A	3.4.24.65	decoy_shape	(3.11, -5.488, 6.191)	DS4_3F17_410	29	545
3f17	A	3.4.24.65	decoy_shape	(3.11, -5.488, 6.191)	DS4_3F17_105	29	545
3f17	A	3.4.24.65	decoy_shape	(3.11, -5.488, 6.191)	DS4_3F17_208	29	545
3f17	A	3.4.24.65	decoy_shape	(3.11, -5.488, 6.191)	DS4_3F17_101	29	545
3f17	A	3.4.24.65	decoy_shape	(3.11, -5.488, 6.191)	DS4_3F17_416	29	545
3f17	A	3.4.24.65	decoy_shape	(3.11, -5.488, 6.191)	DS4_3F17_506	29	545
3f17	A	3.4.24.65	decoy_shape	(3.11, -5.488, 6.191)	DS4_3F17_404	29	545
3f17	A	3.4.24.65	decoy_shape	(3.11, -5.488, 6.191)	DS4_3F17_214	29	545
3f17	A	3.4.24.65	decoy_shape	(3.11, -5.488, 6.191)	DS4_3F17_112	29	545
3f17	A	3.4.24.65	decoy_shape	(3.11, -5.488, 6.191)	DS4_3F17_215	29	545
3f17	A	3.4.24.65	decoy_shape	(3.11, -5.488, 6.191)	DS4_3F17_211	29	545
3f17	A	3.4.24.65	decoy_shape	(3.11, -5.488, 6.191)	DS4_3F17_507	29	545
3f17	A	3.4.24.65	decoy_shape	(3.11, -5.488, 6.191)	DS4_3F17_312	29	545
3f17	A	3.4.24.65	decoy_shape	(3.11, -5.488, 6.191)	DS4_3F17_200	29	545
3f17	A	3.4.24.65	decoy_shape	(3.11, -5.488, 6.191)	DS4_3F17_111	29	545
3f17	A	3.4.24.65	decoy_shape	(3.11, -5.488, 6.191)	DS4_3F17_417	29	545
3f17	A	3.4.24.65	decoy_shape	(3.11, -5.488, 6.191)	DS4_3F17_307	29	545
3f17	A	3.4.24.65	decoy_shape	(3.11, -5.488, 6.191)	DS4_3F17_300	29	545
3f17	A	3.4.24.65	decoy_shape	(3.11, -5.488, 6.191)	DS4_3F17_205	29	545
3f17	A	3.4.24.65	decoy_shape	(3.11, -5.488, 6.191)	DS4_3F17_512	29	545
3f17	A	3.4.24.65	decoy_shape	(3.11, -5.488, 6.191)	DS4_3F17_504	29	545
3f17	A	3.4.24.65	decoy_shape	(3.11, -5.488, 6.191)	DS4_3F17_303	29	545
3f17	A	3.4.24.65	decoy_shape	(3.11, -5.488, 6.191)	DS4_3F17_100	29	545
3f17	A	3.4.24.65	decoy_shape	(3.11, -5.488, 6.191)	DS4_3F17_206	29	545
3f17	A	3.4.24.65	decoy_shape	(3.11, -5.488, 6.191)	DS4_3F17_418	29	545
3f17	A	3.4.24.65	decoy_shape	(3.11, -5.488, 6.191)	DS4_3F17_302	29	545
3f17	A	3.4.24.65	decoy_shape	(3.11, -5.488, 6.191)	DS4_3F17_304	29	545
3f17	A	3.4.24.65	decoy_shape	(3.11, -5.488, 6.191)	DS4_3F17_401	29	545
3f17	A	3.4.24.65	decoy_shape	(3.11, -5.488, 6.191)	DS4_3F17_107	29	545
3f17	A	3.4.24.65	decoy_shape	(3.11, -5.488, 6.191)	DS4_3F17_413	29	545
3f17	A	3.4.24.65	decoy_shape	(3.11, -5.488, 6.191)	DS4_3F17_511	29	545
3f17	A	3.4.24.65	decoy_shape	(3.11, -5.488, 6.191)	DS4_3F17_518	29	545
3f17	A	3.4.24.65	decoy_shape	(3.11, -5.488, 6.191)	DS4_3F17_411	29	545
3f17	A	3.4.24.65	decoy_shape	(3.11, -5.488, 6.191)	DS4_3F17_314	29	545
3f17	A	3.4.24.65	decoy_shape	(3.11, -5.488, 6.191)	DS4_3F17_315	29	545
3f17	A	3.4.24.65	decoy_shape	(3.11, -5.488, 6.191)	DS4_3F17_317	29	545
3f17	A	3.4.24.65	decoy_shape	(3.11, -5.488, 6.191)	DS4_3F17_202	29	545
3f17	A	3.4.24.65	decoy_shape	(3.11, -5.488, 6.191)	DS4_3F17_412	29	545
3f17	A	3.4.24.65	decoy_shape	(3.11, -5.488, 6.191)	DS4_3F17_311	29	545
3f17	A	3.4.24.65	decoy_shape	(3.11, -5.488, 6.191)	DS4_3F17_306	29	545
3f17	A	3.4.24.65	decoy_shape	(3.11, -5.488, 6.191)	DS4_3F17_502	29	545
3f17	A	3.4.24.65	decoy_shape	(3.11, -5.488, 6.191)	DS4_3F17_115	29	545
3f17	A	3.4.24.65	decoy_shape	(3.11, -5.488, 6.191)	DS4_3F17_510	29	545
3f17	A	3.4.24.65	decoy_shape	(3.11, -5.488, 6.191)	DS4_3F17_118	29	545
3f17	A	3.4.24.65	decoy_shape	(3.11, -5.488, 6.191)	DS4_3F17_216	29	545
3f17	A	3.4.24.65	decoy_shape	(3.11, -5.488, 6.191)	DS4_3F17_201	29	545
3f17	A	3.4.24.65	decoy_shape	(3.11, -5.488, 6.191)	DS4_3F17_516	29	545
3f17	A	3.4.24.65	decoy_shape	(3.11, -5.488, 6.191)	DS4_3F17_109	29	545
3f17	A	3.4.24.65	decoy_shape	(3.11, -5.488, 6.191)	DS4_3F17_113	29	545
3f17	A	3.4.24.65	decoy_shape	(3.11, -5.488, 6.191)	DS4_3F17_114	29	545
3f17	A	3.4.24.65	decoy_shape	(3.11, -5.488, 6.191)	DS4_3F17_308	29	545
3f17	A	3.4.24.65	decoy_shape	(3.11, -5.488, 6.191)	DS4_3F17_116	29	545
3f17	A	3.4.24.65	decoy_shape	(3.11, -5.488, 6.191)	DS4_3F17_103	29	545
3f17	A	3.4.24.65	decoy_shape	(3.11, -5.488, 6.191)	DS4_3F17_212	29	545
3f17	A	3.4.24.65	decoy_shape	(3.11, -5.488, 6.191)	DS4_3F17_503	29	545
3f17	A	3.4.24.65	decoy_shape	(3.11, -5.488, 6.191)	DS4_3F17_301	29	545
3f17	A	3.4.24.65	decoy_shape	(3.11, -5.488, 6.191)	DS4_3F17_405	29	545
3f17	A	3.4.24.65	decoy_shape	(3.11, -5.488, 6.191)	DS4_3F17_508	29	545
3f17	A	3.4.24.65	decoy_shape	(3.11, -5.488, 6.191)	DS4_3F17_207	29	545
3f17	A	3.4.24.65	decoy_shape	(3.11, -5.488, 6.191)	DS4_3F17_305	29	545
3f17	A	3.4.24.65	decoy_shape	(3.11, -5.488, 6.191)	DS4_3F17_102	29	545
3f17	A	3.4.24.65	decoy_shape	(3.11, -5.488, 6.191)	DS4_3F17_509	29	545
3f17	A	3.4.24.65	decoy_shape	(3.11, -5.488, 6.191)	DS4_3F17_117	29	545
3f17	A	3.4.24.65	decoy_shape	(3.11, -5.488, 6.191)	DS4_3F17_203	29	545
3f17	A	3.4.24.65	decoy_shape	(3.11, -5.488, 6.191)	DS4_3F17_515	29	545
3f17	A	3.4.24.65	decoy_shape	(3.11, -5.488, 6.191)	DS4_3F17_514	29	545
3f17	A	3.4.24.65	decoy_shape	(3.11, -5.488, 6.191)	DS4_3F17_501	29	545
3f17	A	3.4.24.65	decoy_shape	(3.11, -5.488, 6.191)	DS4_3F17_408	29	545
3f17	A	3.4.24.65	decoy_shape	(3.11, -5.488, 6.191)	DS4_3F17_313	29	545
3f17	A	3.4.24.65	decoy_shape	(3.11, -5.488, 6.191)	DS4_3F17_310	29	545
3f17	A	3.4.24.65	decoy_shape	(3.11, -5.488, 6.191)	DS4_3F17_414	29	545
3f17	A	3.4.24.65	decoy_shape	(3.11, -5.488, 6.191)	DS4_3F17_209	29	545
3f17	A	3.4.24.65	decoy_shape	(3.11, -5.488, 6.191)	DS4_3F17_108	29	545
3f17	A	3.4.24.65	decoy_shape	(3.11, -5.488, 6.191)	DS4_3F17_517	29	545
3f17	A	3.4.24.65	decoy_shape	(3.11, -5.488, 6.191)	DS4_3F17_217	29	545
3f17	A	3.4.24.65	decoy_shape	(3.11, -5.488, 6.191)	DS4_3F17_403	29	545
3f17	A	3.4.24.65	decoy_shape	(3.11, -5.488, 6.191)	DS4_3F17_513	29	545
3f17	A	3.4.24.65	decoy_shape	(3.11, -5.488, 6.191)	DS4_3F17_500	29	545
3f17	A	3.4.24.65	decoy_shape	(3.11, -5.488, 6.191)	DS4_3F17_213	29	545
3f17	A	3.4.24.65	decoy_shape	(3.11, -5.488, 6.191)	DS4_3F17_218	29	545
3f17	A	3.4.24.65	decoy_shape	(3.11, -5.488, 6.191)	DS4_3F17_210	29	545
3f17	A	3.4.24.65	decoy_shape	(3.11, -5.488, 6.191)	DS4_3F17_415	29	545
3f17	A	3.4.24.65	decoy_shape	(3.11, -5.488, 6.191)	DS4_3F17_318	29	545
3rm2	A	3.4.21.5	decoy_physicochemical	(15.855, -13.628, 21.832)	DS3_3RM2_154	31	520
3rm2	A	3.4.21.5	decoy_physicochemical	(15.855, -13.628, 21.832)	DS3_3RM2_229	31	520
3rm2	A	3.4.21.5	decoy_physicochemical	(15.855, -13.628, 21.832)	DS3_3RM2_507	31	520
3rm2	A	3.4.21.5	decoy_physicochemical	(15.855, -13.628, 21.832)	DS3_3RM2_245	31	520
3rm2	A	3.4.21.5	decoy_physicochemical	(15.855, -13.628, 21.832)	DS3_3RM2_441	31	520
3rm2	A	3.4.21.5	decoy_physicochemical	(15.855, -13.628, 21.832)	DS3_3RM2_136	31	520
3rm2	A	3.4.21.5	decoy_physicochemical	(15.855, -13.628, 21.832)	DS3_3RM2_110	31	520
3rm2	A	3.4.21.5	decoy_physicochemical	(15.855, -13.628, 21.832)	DS3_3RM2_156	31	520
3rm2	A	3.4.21.5	decoy_physicochemical	(15.855, -13.628, 21.832)	DS3_3RM2_357	31	520
3rm2	A	3.4.21.5	decoy_physicochemical	(15.855, -13.628, 21.832)	DS3_3RM2_559	31	520
3rm2	A	3.4.21.5	decoy_physicochemical	(15.855, -13.628, 21.832)	DS3_3RM2_516	31	520
3rm2	A	3.4.21.5	decoy_physicochemical	(15.855, -13.628, 21.832)	DS3_3RM2_418	31	520
3rm2	A	3.4.21.5	decoy_physicochemical	(15.855, -13.628, 21.832)	DS3_3RM2_339	31	520
3rm2	A	3.4.21.5	decoy_physicochemical	(15.855, -13.628, 21.832)	DS3_3RM2_350	31	520
3rm2	A	3.4.21.5	decoy_physicochemical	(15.855, -13.628, 21.832)	DS3_3RM2_251	31	520
3rm2	A	3.4.21.5	decoy_physicochemical	(15.855, -13.628, 21.832)	DS3_3RM2_227	31	520
3rm2	A	3.4.21.5	decoy_physicochemical	(15.855, -13.628, 21.832)	DS3_3RM2_125	31	520
3rm2	A	3.4.21.5	decoy_physicochemical	(15.855, -13.628, 21.832)	DS3_3RM2_551	31	520
3rm2	A	3.4.21.5	decoy_physicochemical	(15.855, -13.628, 21.832)	DS3_3RM2_342	31	520
3rm2	A	3.4.21.5	decoy_physicochemical	(15.855, -13.628, 21.832)	DS3_3RM2_113	31	520
3rm2	A	3.4.21.5	decoy_physicochemical	(15.855, -13.628, 21.832)	DS3_3RM2_231	31	520
3rm2	A	3.4.21.5	decoy_physicochemical	(15.855, -13.628, 21.832)	DS3_3RM2_111	31	520
3rm2	A	3.4.21.5	decoy_physicochemical	(15.855, -13.628, 21.832)	DS3_3RM2_355	31	520
3rm2	A	3.4.21.5	decoy_physicochemical	(15.855, -13.628, 21.832)	DS3_3RM2_440	31	520
3rm2	A	3.4.21.5	decoy_physicochemical	(15.855, -13.628, 21.832)	DS3_3RM2_432	31	520
3rm2	A	3.4.21.5	decoy_physicochemical	(15.855, -13.628, 21.832)	DS3_3RM2_408	31	520
3rm2	A	3.4.21.5	decoy_physicochemical	(15.855, -13.628, 21.832)	DS3_3RM2_241	31	520
3rm2	A	3.4.21.5	decoy_physicochemical	(15.855, -13.628, 21.832)	DS3_3RM2_322	31	520
3rm2	A	3.4.21.5	decoy_physicochemical	(15.855, -13.628, 21.832)	DS3_3RM2_501	31	520
3rm2	A	3.4.21.5	decoy_physicochemical	(15.855, -13.628, 21.832)	DS3_3RM2_206	31	520
3rm2	A	3.4.21.5	decoy_physicochemical	(15.855, -13.628, 21.832)	DS3_3RM2_143	31	520
3rm2	A	3.4.21.5	decoy_physicochemical	(15.855, -13.628, 21.832)	DS3_3RM2_459	31	520
3rm2	A	3.4.21.5	decoy_physicochemical	(15.855, -13.628, 21.832)	DS3_3RM2_425	31	520
3rm2	A	3.4.21.5	decoy_physicochemical	(15.855, -13.628, 21.832)	DS3_3RM2_150	31	520
3rm2	A	3.4.21.5	decoy_physicochemical	(15.855, -13.628, 21.832)	DS3_3RM2_427	31	520
3rm2	A	3.4.21.5	decoy_physicochemical	(15.855, -13.628, 21.832)	DS3_3RM2_204	31	520
3rm2	A	3.4.21.5	decoy_physicochemical	(15.855, -13.628, 21.832)	DS3_3RM2_247	31	520
3rm2	A	3.4.21.5	decoy_physicochemical	(15.855, -13.628, 21.832)	DS3_3RM2_512	31	520
3rm2	A	3.4.21.5	decoy_physicochemical	(15.855, -13.628, 21.832)	DS3_3RM2_352	31	520
3rm2	A	3.4.21.5	decoy_physicochemical	(15.855, -13.628, 21.832)	DS3_3RM2_523	31	520
3rm2	A	3.4.21.5	decoy_physicochemical	(15.855, -13.628, 21.832)	DS3_3RM2_249	31	520
3rm2	A	3.4.21.5	decoy_physicochemical	(15.855, -13.628, 21.832)	DS3_3RM2_333	31	520
3rm2	A	3.4.21.5	decoy_physicochemical	(15.855, -13.628, 21.832)	DS3_3RM2_555	31	520
3rm2	A	3.4.21.5	decoy_physicochemical	(15.855, -13.628, 21.832)	DS3_3RM2_508	31	520
3rm2	A	3.4.21.5	decoy_physicochemical	(15.855, -13.628, 21.832)	DS3_3RM2_560	31	520
3rm2	A	3.4.21.5	decoy_physicochemical	(15.855, -13.628, 21.832)	DS3_3RM2_203	31	520
3rm2	A	3.4.21.5	decoy_physicochemical	(15.855, -13.628, 21.832)	DS3_3RM2_117	31	520
3rm2	A	3.4.21.5	decoy_physicochemical	(15.855, -13.628, 21.832)	DS3_3RM2_236	31	520
3rm2	A	3.4.21.5	decoy_physicochemical	(15.855, -13.628, 21.832)	DS3_3RM2_122	31	520
3rm2	A	3.4.21.5	decoy_physicochemical	(15.855, -13.628, 21.832)	DS3_3RM2_130	31	520
3rm2	A	3.4.21.5	decoy_physicochemical	(15.855, -13.628, 21.832)	DS3_3RM2_337	31	520
3rm2	A	3.4.21.5	decoy_physicochemical	(15.855, -13.628, 21.832)	DS3_3RM2_215	31	520
3rm2	A	3.4.21.5	decoy_physicochemical	(15.855, -13.628, 21.832)	DS3_3RM2_336	31	520
3rm2	A	3.4.21.5	decoy_physicochemical	(15.855, -13.628, 21.832)	DS3_3RM2_351	31	520
3rm2	A	3.4.21.5	decoy_physicochemical	(15.855, -13.628, 21.832)	DS3_3RM2_230	31	520
3rm2	A	3.4.21.5	decoy_physicochemical	(15.855, -13.628, 21.832)	DS3_3RM2_543	31	520
3rm2	A	3.4.21.5	decoy_physicochemical	(15.855, -13.628, 21.832)	DS3_3RM2_513	31	520
3rm2	A	3.4.21.5	decoy_physicochemical	(15.855, -13.628, 21.832)	DS3_3RM2_208	31	520
3rm2	A	3.4.21.5	decoy_physicochemical	(15.855, -13.628, 21.832)	DS3_3RM2_232	31	520
3rm2	A	3.4.21.5	decoy_physicochemical	(15.855, -13.628, 21.832)	DS3_3RM2_530	31	520
3rm2	A	3.4.21.5	decoy_physicochemical	(15.855, -13.628, 21.832)	DS3_3RM2_446	31	520
3rm2	A	3.4.21.5	decoy_physicochemical	(15.855, -13.628, 21.832)	DS3_3RM2_443	31	520
3rm2	A	3.4.21.5	decoy_physicochemical	(15.855, -13.628, 21.832)	DS3_3RM2_330	31	520
3rm2	A	3.4.21.5	decoy_physicochemical	(15.855, -13.628, 21.832)	DS3_3RM2_101	31	520
3rm2	A	3.4.21.5	decoy_physicochemical	(15.855, -13.628, 21.832)	DS3_3RM2_428	31	520
3rm2	A	3.4.21.5	decoy_physicochemical	(15.855, -13.628, 21.832)	DS3_3RM2_219	31	520
3rm2	A	3.4.21.5	decoy_physicochemical	(15.855, -13.628, 21.832)	DS3_3RM2_108	31	520
3rm2	A	3.4.21.5	decoy_physicochemical	(15.855, -13.628, 21.832)	DS3_3RM2_458	31	520
3rm2	A	3.4.21.5	decoy_physicochemical	(15.855, -13.628, 21.832)	DS3_3RM2_456	31	520
3rm2	A	3.4.21.5	decoy_physicochemical	(15.855, -13.628, 21.832)	DS3_3RM2_310	31	520
3rm2	A	3.4.21.5	decoy_physicochemical	(15.855, -13.628, 21.832)	DS3_3RM2_405	31	520
3rm2	A	3.4.21.5	decoy_physicochemical	(15.855, -13.628, 21.832)	DS3_3RM2_140	31	520
3rm2	A	3.4.21.5	decoy_physicochemical	(15.855, -13.628, 21.832)	DS3_3RM2_103	31	520
3rm2	A	3.4.21.5	decoy_physicochemical	(15.855, -13.628, 21.832)	DS3_3RM2_120	31	520
3rm2	A	3.4.21.5	decoy_physicochemical	(15.855, -13.628, 21.832)	DS3_3RM2_537	31	520
3rm2	A	3.4.21.5	decoy_physicochemical	(15.855, -13.628, 21.832)	DS3_3RM2_514	31	520
3rm2	A	3.4.21.5	decoy_physicochemical	(15.855, -13.628, 21.832)	DS3_3RM2_326	31	520
3rm2	A	3.4.21.5	decoy_physicochemical	(15.855, -13.628, 21.832)	DS3_3RM2_417	31	520
3rm2	A	3.4.21.5	decoy_physicochemical	(15.855, -13.628, 21.832)	DS3_3RM2_552	31	520
3rm2	A	3.4.21.5	decoy_physicochemical	(15.855, -13.628, 21.832)	DS3_3RM2_461	31	520
3rm2	A	3.4.21.5	decoy_physicochemical	(15.855, -13.628, 21.832)	DS3_3RM2_106	31	520
3rm2	A	3.4.21.5	decoy_physicochemical	(15.855, -13.628, 21.832)	DS3_3RM2_524	31	520
3rm2	A	3.4.21.5	decoy_physicochemical	(15.855, -13.628, 21.832)	DS3_3RM2_214	31	520
3rm2	A	3.4.21.5	decoy_physicochemical	(15.855, -13.628, 21.832)	DS3_3RM2_160	31	520
3rm2	A	3.4.21.5	decoy_physicochemical	(15.855, -13.628, 21.832)	DS3_3RM2_518	31	520
3rm2	A	3.4.21.5	decoy_physicochemical	(15.855, -13.628, 21.832)	DS3_3RM2_504	31	520
3rm2	A	3.4.21.5	decoy_physicochemical	(15.855, -13.628, 21.832)	DS3_3RM2_553	31	520
3rm2	A	3.4.21.5	decoy_physicochemical	(15.855, -13.628, 21.832)	DS3_3RM2_430	31	520
3rm2	A	3.4.21.5	decoy_physicochemical	(15.855, -13.628, 21.832)	DS3_3RM2_359	31	520
3rm2	A	3.4.21.5	decoy_physicochemical	(15.855, -13.628, 21.832)	DS3_3RM2_257	31	520
3rm2	A	3.4.21.5	decoy_physicochemical	(15.855, -13.628, 21.832)	DS3_3RM2_421	31	520
3rm2	A	3.4.21.5	decoy_physicochemical	(15.855, -13.628, 21.832)	DS3_3RM2_349	31	520
3rm2	A	3.4.21.5	decoy_physicochemical	(15.855, -13.628, 21.832)	DS3_3RM2_116	31	520
3rm2	A	3.4.21.5	decoy_physicochemical	(15.855, -13.628, 21.832)	DS3_3RM2_137	31	520
3rm2	A	3.4.21.5	decoy_physicochemical	(15.855, -13.628, 21.832)	DS3_3RM2_259	31	520
3rm2	A	3.4.21.5	decoy_physicochemical	(15.855, -13.628, 21.832)	DS3_3RM2_414	31	520
3rm2	A	3.4.21.5	decoy_physicochemical	(15.855, -13.628, 21.832)	DS3_3RM2_462	31	520
3rm2	A	3.4.21.5	decoy_physicochemical	(15.855, -13.628, 21.832)	DS3_3RM2_211	31	520
3rm2	A	3.4.21.5	decoy_physicochemical	(15.855, -13.628, 21.832)	DS3_3RM2_525	31	520
3rm2	A	3.4.21.5	decoy_physicochemical	(15.855, -13.628, 21.832)	DS3_3RM2_332	31	520
3rm2	A	3.4.21.5	decoy_physicochemical	(15.855, -13.628, 21.832)	DS3_3RM2_557	31	520
3rm2	A	3.4.21.5	decoy_physicochemical	(15.855, -13.628, 21.832)	DS3_3RM2_304	31	520
3rm2	A	3.4.21.5	decoy_physicochemical	(15.855, -13.628, 21.832)	DS3_3RM2_437	31	520
3rm2	A	3.4.21.5	decoy_physicochemical	(15.855, -13.628, 21.832)	DS3_3RM2_457	31	520
3rm2	A	3.4.21.5	decoy_physicochemical	(15.855, -13.628, 21.832)	DS3_3RM2_223	31	520
3rm2	A	3.4.21.5	decoy_physicochemical	(15.855, -13.628, 21.832)	DS3_3RM2_146	31	520
3rm2	A	3.4.21.5	decoy_physicochemical	(15.855, -13.628, 21.832)	DS3_3RM2_547	31	520
3rm2	A	3.4.21.5	decoy_physicochemical	(15.855, -13.628, 21.832)	DS3_3RM2_213	31	520
3rm2	A	3.4.21.5	decoy_physicochemical	(15.855, -13.628, 21.832)	DS3_3RM2_438	31	520
3rm2	A	3.4.21.5	decoy_physicochemical	(15.855, -13.628, 21.832)	DS3_3RM2_307	31	520
3rm2	A	3.4.21.5	decoy_physicochemical	(15.855, -13.628, 21.832)	DS3_3RM2_409	31	520
3rm2	A	3.4.21.5	decoy_physicochemical	(15.855, -13.628, 21.832)	DS3_3RM2_217	31	520
3rm2	A	3.4.21.5	decoy_physicochemical	(15.855, -13.628, 21.832)	DS3_3RM2_133	31	520
3rm2	A	3.4.21.5	decoy_physicochemical	(15.855, -13.628, 21.832)	DS3_3RM2_201	31	520
3rm2	A	3.4.21.5	decoy_physicochemical	(15.855, -13.628, 21.832)	DS3_3RM2_239	31	520
3rm2	A	3.4.21.5	decoy_physicochemical	(15.855, -13.628, 21.832)	DS3_3RM2_410	31	520
3rm2	A	3.4.21.5	decoy_physicochemical	(15.855, -13.628, 21.832)	DS3_3RM2_533	31	520
3rm2	A	3.4.21.5	decoy_physicochemical	(15.855, -13.628, 21.832)	DS3_3RM2_562	31	520
3rm2	A	3.4.21.5	decoy_physicochemical	(15.855, -13.628, 21.832)	DS3_3RM2_157	31	520
3rm2	A	3.4.21.5	decoy_physicochemical	(15.855, -13.628, 21.832)	DS3_3RM2_406	31	520
3rm2	A	3.4.21.5	decoy_physicochemical	(15.855, -13.628, 21.832)	DS3_3RM2_107	31	520
3rm2	A	3.4.21.5	decoy_physicochemical	(15.855, -13.628, 21.832)	DS3_3RM2_100	31	520
3rm2	A	3.4.21.5	decoy_physicochemical	(15.855, -13.628, 21.832)	DS3_3RM2_402	31	520
3rm2	A	3.4.21.5	decoy_physicochemical	(15.855, -13.628, 21.832)	DS3_3RM2_329	31	520
3rm2	A	3.4.21.5	decoy_physicochemical	(15.855, -13.628, 21.832)	DS3_3RM2_124	31	520
3rm2	A	3.4.21.5	decoy_physicochemical	(15.855, -13.628, 21.832)	DS3_3RM2_517	31	520
3rm2	A	3.4.21.5	decoy_physicochemical	(15.855, -13.628, 21.832)	DS3_3RM2_318	31	520
3rm2	A	3.4.21.5	decoy_physicochemical	(15.855, -13.628, 21.832)	DS3_3RM2_500	31	520
3rm2	A	3.4.21.5	decoy_physicochemical	(15.855, -13.628, 21.832)	DS3_3RM2_202	31	520
3rm2	A	3.4.21.5	decoy_physicochemical	(15.855, -13.628, 21.832)	DS3_3RM2_423	31	520
3rm2	A	3.4.21.5	decoy_physicochemical	(15.855, -13.628, 21.832)	DS3_3RM2_505	31	520
3rm2	A	3.4.21.5	decoy_physicochemical	(15.855, -13.628, 21.832)	DS3_3RM2_234	31	520
3rm2	A	3.4.21.5	decoy_physicochemical	(15.855, -13.628, 21.832)	DS3_3RM2_542	31	520
3rm2	A	3.4.21.5	decoy_physicochemical	(15.855, -13.628, 21.832)	DS3_3RM2_242	31	520
3rm2	A	3.4.21.5	decoy_physicochemical	(15.855, -13.628, 21.832)	DS3_3RM2_356	31	520
3rm2	A	3.4.21.5	decoy_physicochemical	(15.855, -13.628, 21.832)	DS3_3RM2_261	31	520
3rm2	A	3.4.21.5	decoy_physicochemical	(15.855, -13.628, 21.832)	DS3_3RM2_114	31	520
3rm2	A	3.4.21.5	decoy_physicochemical	(15.855, -13.628, 21.832)	DS3_3RM2_445	31	520
3rm2	A	3.4.21.5	decoy_physicochemical	(15.855, -13.628, 21.832)	DS3_3RM2_541	31	520
3rm2	A	3.4.21.5	decoy_physicochemical	(15.855, -13.628, 21.832)	DS3_3RM2_426	31	520
3rm2	A	3.4.21.5	decoy_physicochemical	(15.855, -13.628, 21.832)	DS3_3RM2_200	31	520
3rm2	A	3.4.21.5	decoy_physicochemical	(15.855, -13.628, 21.832)	DS3_3RM2_439	31	520
3rm2	A	3.4.21.5	decoy_physicochemical	(15.855, -13.628, 21.832)	DS3_3RM2_358	31	520
3rm2	A	3.4.21.5	decoy_physicochemical	(15.855, -13.628, 21.832)	DS3_3RM2_141	31	520
3rm2	A	3.4.21.5	decoy_physicochemical	(15.855, -13.628, 21.832)	DS3_3RM2_556	31	520
3rm2	A	3.4.21.5	decoy_physicochemical	(15.855, -13.628, 21.832)	DS3_3RM2_436	31	520
3rm2	A	3.4.21.5	decoy_physicochemical	(15.855, -13.628, 21.832)	DS3_3RM2_407	31	520
3rm2	A	3.4.21.5	decoy_physicochemical	(15.855, -13.628, 21.832)	DS3_3RM2_161	31	520
3rm2	A	3.4.21.5	decoy_physicochemical	(15.855, -13.628, 21.832)	DS3_3RM2_255	31	520
3rm2	A	3.4.21.5	decoy_physicochemical	(15.855, -13.628, 21.832)	DS3_3RM2_534	31	520
3rm2	A	3.4.21.5	decoy_physicochemical	(15.855, -13.628, 21.832)	DS3_3RM2_362	31	520
3rm2	A	3.4.21.5	decoy_physicochemical	(15.855, -13.628, 21.832)	DS3_3RM2_162	31	520
3rm2	A	3.4.21.5	decoy_physicochemical	(15.855, -13.628, 21.832)	DS3_3RM2_320	31	520
3rm2	A	3.4.21.5	decoy_physicochemical	(15.855, -13.628, 21.832)	DS3_3RM2_361	31	520
3rm2	A	3.4.21.5	decoy_physicochemical	(15.855, -13.628, 21.832)	DS3_3RM2_328	31	520
3rm2	A	3.4.21.5	decoy_physicochemical	(15.855, -13.628, 21.832)	DS3_3RM2_119	31	520
3rm2	A	3.4.21.5	decoy_physicochemical	(15.855, -13.628, 21.832)	DS3_3RM2_544	31	520
3rm2	A	3.4.21.5	decoy_physicochemical	(15.855, -13.628, 21.832)	DS3_3RM2_262	31	520
3rm2	A	3.4.21.5	decoy_physicochemical	(15.855, -13.628, 21.832)	DS3_3RM2_220	31	520
3rm2	A	3.4.21.5	decoy_physicochemical	(15.855, -13.628, 21.832)	DS3_3RM2_151	31	520
3rm2	A	3.4.21.5	decoy_physicochemical	(15.855, -13.628, 21.832)	DS3_3RM2_205	31	520
3rm2	A	3.4.21.5	decoy_physicochemical	(15.855, -13.628, 21.832)	DS3_3RM2_317	31	520
3rm2	A	3.4.21.5	decoy_physicochemical	(15.855, -13.628, 21.832)	DS3_3RM2_347	31	520
3rm2	A	3.4.21.5	decoy_physicochemical	(15.855, -13.628, 21.832)	DS3_3RM2_145	31	520
3rm2	A	3.4.21.5	decoy_physicochemical	(15.855, -13.628, 21.832)	DS3_3RM2_104	31	520
3rm2	A	3.4.21.5	decoy_physicochemical	(15.855, -13.628, 21.832)	DS3_3RM2_448	31	520
3rm2	A	3.4.21.5	decoy_physicochemical	(15.855, -13.628, 21.832)	DS3_3RM2_354	31	520
3rm2	A	3.4.21.5	decoy_physicochemical	(15.855, -13.628, 21.832)	DS3_3RM2_532	31	520
3rm2	A	3.4.21.5	decoy_physicochemical	(15.855, -13.628, 21.832)	DS3_3RM2_420	31	520
3rm2	A	3.4.21.5	decoy_physicochemical	(15.855, -13.628, 21.832)	DS3_3RM2_515	31	520
3rm2	A	3.4.21.5	decoy_physicochemical	(15.855, -13.628, 21.832)	DS3_3RM2_313	31	520
3rm2	A	3.4.21.5	decoy_physicochemical	(15.855, -13.628, 21.832)	DS3_3RM2_212	31	520
3rm2	A	3.4.21.5	decoy_physicochemical	(15.855, -13.628, 21.832)	DS3_3RM2_453	31	520
3rm2	A	3.4.21.5	decoy_physicochemical	(15.855, -13.628, 21.832)	DS3_3RM2_218	31	520
3rm2	A	3.4.21.5	decoy_physicochemical	(15.855, -13.628, 21.832)	DS3_3RM2_121	31	520
3rm2	A	3.4.21.5	decoy_physicochemical	(15.855, -13.628, 21.832)	DS3_3RM2_316	31	520
3rm2	A	3.4.21.5	decoy_physicochemical	(15.855, -13.628, 21.832)	DS3_3RM2_216	31	520
3rm2	A	3.4.21.5	decoy_physicochemical	(15.855, -13.628, 21.832)	DS3_3RM2_225	31	520
3rm2	A	3.4.21.5	decoy_physicochemical	(15.855, -13.628, 21.832)	DS3_3RM2_334	31	520
3rm2	A	3.4.21.5	decoy_physicochemical	(15.855, -13.628, 21.832)	DS3_3RM2_302	31	520
3rm2	A	3.4.21.5	decoy_physicochemical	(15.855, -13.628, 21.832)	DS3_3RM2_228	31	520
3rm2	A	3.4.21.5	decoy_physicochemical	(15.855, -13.628, 21.832)	DS3_3RM2_102	31	520
3rm2	A	3.4.21.5	decoy_physicochemical	(15.855, -13.628, 21.832)	DS3_3RM2_449	31	520
3rm2	A	3.4.21.5	decoy_physicochemical	(15.855, -13.628, 21.832)	DS3_3RM2_149	31	520
3rm2	A	3.4.21.5	decoy_physicochemical	(15.855, -13.628, 21.832)	DS3_3RM2_324	31	520
3rm2	A	3.4.21.5	decoy_physicochemical	(15.855, -13.628, 21.832)	DS3_3RM2_346	31	520
3rm2	A	3.4.21.5	decoy_physicochemical	(15.855, -13.628, 21.832)	DS3_3RM2_129	31	520
3rm2	A	3.4.21.5	decoy_physicochemical	(15.855, -13.628, 21.832)	DS3_3RM2_221	31	520
3rm2	A	3.4.21.5	decoy_physicochemical	(15.855, -13.628, 21.832)	DS3_3RM2_442	31	520
3rm2	A	3.4.21.5	decoy_physicochemical	(15.855, -13.628, 21.832)	DS3_3RM2_520	31	520
3rm2	A	3.4.21.5	decoy_physicochemical	(15.855, -13.628, 21.832)	DS3_3RM2_422	31	520
3rm2	A	3.4.21.5	decoy_physicochemical	(15.855, -13.628, 21.832)	DS3_3RM2_258	31	520
3rm2	A	3.4.21.5	decoy_physicochemical	(15.855, -13.628, 21.832)	DS3_3RM2_252	31	520
3rm2	A	3.4.21.5	decoy_physicochemical	(15.855, -13.628, 21.832)	DS3_3RM2_558	31	520
3rm2	A	3.4.21.5	decoy_physicochemical	(15.855, -13.628, 21.832)	DS3_3RM2_115	31	520
3rm2	A	3.4.21.5	decoy_physicochemical	(15.855, -13.628, 21.832)	DS3_3RM2_531	31	520
3rm2	A	3.4.21.5	decoy_physicochemical	(15.855, -13.628, 21.832)	DS3_3RM2_550	31	520
3rm2	A	3.4.21.5	decoy_physicochemical	(15.855, -13.628, 21.832)	DS3_3RM2_451	31	520
3rm2	A	3.4.21.5	decoy_physicochemical	(15.855, -13.628, 21.832)	DS3_3RM2_331	31	520
3rm2	A	3.4.21.5	decoy_physicochemical	(15.855, -13.628, 21.832)	DS3_3RM2_209	31	520
3rm2	A	3.4.21.5	decoy_physicochemical	(15.855, -13.628, 21.832)	DS3_3RM2_123	31	520
3rm2	A	3.4.21.5	decoy_physicochemical	(15.855, -13.628, 21.832)	DS3_3RM2_260	31	520
3rm2	A	3.4.21.5	decoy_physicochemical	(15.855, -13.628, 21.832)	DS3_3RM2_538	31	520
3rm2	A	3.4.21.5	decoy_physicochemical	(15.855, -13.628, 21.832)	DS3_3RM2_343	31	520
3rm2	A	3.4.21.5	decoy_physicochemical	(15.855, -13.628, 21.832)	DS3_3RM2_444	31	520
3rm2	A	3.4.21.5	decoy_physicochemical	(15.855, -13.628, 21.832)	DS3_3RM2_415	31	520
3rm2	A	3.4.21.5	decoy_physicochemical	(15.855, -13.628, 21.832)	DS3_3RM2_112	31	520
3rm2	A	3.4.21.5	decoy_physicochemical	(15.855, -13.628, 21.832)	DS3_3RM2_454	31	520
3rm2	A	3.4.21.5	decoy_physicochemical	(15.855, -13.628, 21.832)	DS3_3RM2_536	31	520
3rm2	A	3.4.21.5	decoy_physicochemical	(15.855, -13.628, 21.832)	DS3_3RM2_237	31	520
3rm2	A	3.4.21.5	decoy_physicochemical	(15.855, -13.628, 21.832)	DS3_3RM2_118	31	520
3rm2	A	3.4.21.5	decoy_physicochemical	(15.855, -13.628, 21.832)	DS3_3RM2_345	31	520
3rm2	A	3.4.21.5	decoy_physicochemical	(15.855, -13.628, 21.832)	DS3_3RM2_126	31	520
3rm2	A	3.4.21.5	decoy_physicochemical	(15.855, -13.628, 21.832)	DS3_3RM2_238	31	520
3rm2	A	3.4.21.5	decoy_physicochemical	(15.855, -13.628, 21.832)	DS3_3RM2_224	31	520
3rm2	A	3.4.21.5	decoy_physicochemical	(15.855, -13.628, 21.832)	DS3_3RM2_139	31	520
3rm2	A	3.4.21.5	decoy_physicochemical	(15.855, -13.628, 21.832)	DS3_3RM2_519	31	520
3rm2	A	3.4.21.5	decoy_physicochemical	(15.855, -13.628, 21.832)	DS3_3RM2_447	31	520
3rm2	A	3.4.21.5	decoy_physicochemical	(15.855, -13.628, 21.832)	DS3_3RM2_535	31	520
3rm2	A	3.4.21.5	decoy_physicochemical	(15.855, -13.628, 21.832)	DS3_3RM2_435	31	520
3rm2	A	3.4.21.5	decoy_physicochemical	(15.855, -13.628, 21.832)	DS3_3RM2_327	31	520
3rm2	A	3.4.21.5	decoy_physicochemical	(15.855, -13.628, 21.832)	DS3_3RM2_319	31	520
3rm2	A	3.4.21.5	decoy_physicochemical	(15.855, -13.628, 21.832)	DS3_3RM2_529	31	520
3rm2	A	3.4.21.5	decoy_physicochemical	(15.855, -13.628, 21.832)	DS3_3RM2_434	31	520
3rm2	A	3.4.21.5	decoy_physicochemical	(15.855, -13.628, 21.832)	DS3_3RM2_526	31	520
3rm2	A	3.4.21.5	decoy_physicochemical	(15.855, -13.628, 21.832)	DS3_3RM2_147	31	520
3rm2	A	3.4.21.5	decoy_physicochemical	(15.855, -13.628, 21.832)	DS3_3RM2_455	31	520
3rm2	A	3.4.21.5	decoy_physicochemical	(15.855, -13.628, 21.832)	DS3_3RM2_404	31	520
3rm2	A	3.4.21.5	decoy_physicochemical	(15.855, -13.628, 21.832)	DS3_3RM2_338	31	520
3rm2	A	3.4.21.5	decoy_physicochemical	(15.855, -13.628, 21.832)	DS3_3RM2_400	31	520
3rm2	A	3.4.21.5	decoy_physicochemical	(15.855, -13.628, 21.832)	DS3_3RM2_528	31	520
3rm2	A	3.4.21.5	decoy_physicochemical	(15.855, -13.628, 21.832)	DS3_3RM2_344	31	520
3rm2	A	3.4.21.5	decoy_physicochemical	(15.855, -13.628, 21.832)	DS3_3RM2_416	31	520
3rm2	A	3.4.21.5	decoy_physicochemical	(15.855, -13.628, 21.832)	DS3_3RM2_460	31	520
3rm2	A	3.4.21.5	decoy_physicochemical	(15.855, -13.628, 21.832)	DS3_3RM2_335	31	520
3rm2	A	3.4.21.5	decoy_physicochemical	(15.855, -13.628, 21.832)	DS3_3RM2_502	31	520
3rm2	A	3.4.21.5	decoy_physicochemical	(15.855, -13.628, 21.832)	DS3_3RM2_314	31	520
3rm2	A	3.4.21.5	decoy_physicochemical	(15.855, -13.628, 21.832)	DS3_3RM2_138	31	520
3rm2	A	3.4.21.5	decoy_physicochemical	(15.855, -13.628, 21.832)	DS3_3RM2_506	31	520
3rm2	A	3.4.21.5	decoy_physicochemical	(15.855, -13.628, 21.832)	DS3_3RM2_353	31	520
3rm2	A	3.4.21.5	decoy_physicochemical	(15.855, -13.628, 21.832)	DS3_3RM2_450	31	520
3rm2	A	3.4.21.5	decoy_physicochemical	(15.855, -13.628, 21.832)	DS3_3RM2_153	31	520
3rm2	A	3.4.21.5	decoy_physicochemical	(15.855, -13.628, 21.832)	DS3_3RM2_131	31	520
3rm2	A	3.4.21.5	decoy_physicochemical	(15.855, -13.628, 21.832)	DS3_3RM2_235	31	520
3rm2	A	3.4.21.5	decoy_physicochemical	(15.855, -13.628, 21.832)	DS3_3RM2_429	31	520
3rm2	A	3.4.21.5	decoy_physicochemical	(15.855, -13.628, 21.832)	DS3_3RM2_341	31	520
3rm2	A	3.4.21.5	decoy_physicochemical	(15.855, -13.628, 21.832)	DS3_3RM2_424	31	520
3rm2	A	3.4.21.5	decoy_physicochemical	(15.855, -13.628, 21.832)	DS3_3RM2_243	31	520
3rm2	A	3.4.21.5	decoy_physicochemical	(15.855, -13.628, 21.832)	DS3_3RM2_308	31	520
3rm2	A	3.4.21.5	decoy_physicochemical	(15.855, -13.628, 21.832)	DS3_3RM2_522	31	520
3rm2	A	3.4.21.5	decoy_physicochemical	(15.855, -13.628, 21.832)	DS3_3RM2_561	31	520
3rm2	A	3.4.21.5	decoy_physicochemical	(15.855, -13.628, 21.832)	DS3_3RM2_144	31	520
3rm2	A	3.4.21.5	decoy_physicochemical	(15.855, -13.628, 21.832)	DS3_3RM2_254	31	520
3rm2	A	3.4.21.5	decoy_physicochemical	(15.855, -13.628, 21.832)	DS3_3RM2_300	31	520
3rm2	A	3.4.21.5	decoy_physicochemical	(15.855, -13.628, 21.832)	DS3_3RM2_503	31	520
3rm2	A	3.4.21.5	decoy_physicochemical	(15.855, -13.628, 21.832)	DS3_3RM2_226	31	520
3rm2	A	3.4.21.5	decoy_physicochemical	(15.855, -13.628, 21.832)	DS3_3RM2_309	31	520
3rm2	A	3.4.21.5	decoy_physicochemical	(15.855, -13.628, 21.832)	DS3_3RM2_411	31	520
3rm2	A	3.4.21.5	decoy_physicochemical	(15.855, -13.628, 21.832)	DS3_3RM2_253	31	520
3rm2	A	3.4.21.5	decoy_physicochemical	(15.855, -13.628, 21.832)	DS3_3RM2_413	31	520
3rm2	A	3.4.21.5	decoy_physicochemical	(15.855, -13.628, 21.832)	DS3_3RM2_403	31	520
3rm2	A	3.4.21.5	decoy_physicochemical	(15.855, -13.628, 21.832)	DS3_3RM2_546	31	520
3rm2	A	3.4.21.5	decoy_physicochemical	(15.855, -13.628, 21.832)	DS3_3RM2_250	31	520
3rm2	A	3.4.21.5	decoy_physicochemical	(15.855, -13.628, 21.832)	DS3_3RM2_510	31	520
3rm2	A	3.4.21.5	decoy_physicochemical	(15.855, -13.628, 21.832)	DS3_3RM2_360	31	520
3rm2	A	3.4.21.5	decoy_physicochemical	(15.855, -13.628, 21.832)	DS3_3RM2_207	31	520
3rm2	A	3.4.21.5	decoy_physicochemical	(15.855, -13.628, 21.832)	DS3_3RM2_155	31	520
3rm2	A	3.4.21.5	decoy_physicochemical	(15.855, -13.628, 21.832)	DS3_3RM2_315	31	520
3rm2	A	3.4.21.5	decoy_physicochemical	(15.855, -13.628, 21.832)	DS3_3RM2_433	31	520
3rm2	A	3.4.21.5	decoy_physicochemical	(15.855, -13.628, 21.832)	DS3_3RM2_128	31	520
3rm2	A	3.4.21.5	decoy_physicochemical	(15.855, -13.628, 21.832)	DS3_3RM2_311	31	520
3rm2	A	3.4.21.5	decoy_physicochemical	(15.855, -13.628, 21.832)	DS3_3RM2_105	31	520
3rm2	A	3.4.21.5	decoy_physicochemical	(15.855, -13.628, 21.832)	DS3_3RM2_240	31	520
3rm2	A	3.4.21.5	decoy_physicochemical	(15.855, -13.628, 21.832)	DS3_3RM2_539	31	520
3rm2	A	3.4.21.5	decoy_physicochemical	(15.855, -13.628, 21.832)	DS3_3RM2_312	31	520
3rm2	A	3.4.21.5	decoy_physicochemical	(15.855, -13.628, 21.832)	DS3_3RM2_109	31	520
3rm2	A	3.4.21.5	decoy_physicochemical	(15.855, -13.628, 21.832)	DS3_3RM2_210	31	520
3rm2	A	3.4.21.5	decoy_physicochemical	(15.855, -13.628, 21.832)	DS3_3RM2_305	31	520
3rm2	A	3.4.21.5	decoy_physicochemical	(15.855, -13.628, 21.832)	DS3_3RM2_540	31	520
3rm2	A	3.4.21.5	decoy_physicochemical	(15.855, -13.628, 21.832)	DS3_3RM2_325	31	520
3rm2	A	3.4.21.5	decoy_physicochemical	(15.855, -13.628, 21.832)	DS3_3RM2_509	31	520
3rm2	A	3.4.21.5	decoy_physicochemical	(15.855, -13.628, 21.832)	DS3_3RM2_148	31	520
3rm2	A	3.4.21.5	decoy_physicochemical	(15.855, -13.628, 21.832)	DS3_3RM2_159	31	520
3rm2	A	3.4.21.5	decoy_physicochemical	(15.855, -13.628, 21.832)	DS3_3RM2_142	31	520
3rm2	A	3.4.21.5	decoy_physicochemical	(15.855, -13.628, 21.832)	DS3_3RM2_554	31	520
3rm2	A	3.4.21.5	decoy_physicochemical	(15.855, -13.628, 21.832)	DS3_3RM2_158	31	520
3rm2	A	3.4.21.5	decoy_physicochemical	(15.855, -13.628, 21.832)	DS3_3RM2_248	31	520
3rm2	A	3.4.21.5	decoy_physicochemical	(15.855, -13.628, 21.832)	DS3_3RM2_135	31	520
3rm2	A	3.4.21.5	decoy_physicochemical	(15.855, -13.628, 21.832)	DS3_3RM2_452	31	520
3rm2	A	3.4.21.5	decoy_physicochemical	(15.855, -13.628, 21.832)	DS3_3RM2_132	31	520
3rm2	A	3.4.21.5	decoy_physicochemical	(15.855, -13.628, 21.832)	DS3_3RM2_545	31	520
3rm2	A	3.4.21.5	decoy_physicochemical	(15.855, -13.628, 21.832)	DS3_3RM2_348	31	520
3rm2	A	3.4.21.5	decoy_physicochemical	(15.855, -13.628, 21.832)	DS3_3RM2_511	31	520
3rm2	A	3.4.21.5	decoy_physicochemical	(15.855, -13.628, 21.832)	DS3_3RM2_222	31	520
3rm2	A	3.4.21.5	decoy_physicochemical	(15.855, -13.628, 21.832)	DS3_3RM2_340	31	520
3rm2	A	3.4.21.5	decoy_physicochemical	(15.855, -13.628, 21.832)	DS3_3RM2_321	31	520
3rm2	A	3.4.21.5	decoy_physicochemical	(15.855, -13.628, 21.832)	DS3_3RM2_527	31	520
3rm2	A	3.4.21.5	decoy_physicochemical	(15.855, -13.628, 21.832)	DS3_3RM2_256	31	520
3rm2	A	3.4.21.5	decoy_physicochemical	(15.855, -13.628, 21.832)	DS3_3RM2_134	31	520
3rm2	A	3.4.21.5	decoy_physicochemical	(15.855, -13.628, 21.832)	DS3_3RM2_127	31	520
3rm2	A	3.4.21.5	decoy_physicochemical	(15.855, -13.628, 21.832)	DS3_3RM2_401	31	520
3rm2	A	3.4.21.5	decoy_physicochemical	(15.855, -13.628, 21.832)	DS3_3RM2_152	31	520
3rm2	A	3.4.21.5	decoy_physicochemical	(15.855, -13.628, 21.832)	DS3_3RM2_301	31	520
3rm2	A	3.4.21.5	decoy_physicochemical	(15.855, -13.628, 21.832)	DS3_3RM2_246	31	520
3rm2	A	3.4.21.5	decoy_physicochemical	(15.855, -13.628, 21.832)	DS3_3RM2_244	31	520
3rm2	A	3.4.21.5	decoy_physicochemical	(15.855, -13.628, 21.832)	DS3_3RM2_306	31	520
3rm2	A	3.4.21.5	decoy_physicochemical	(15.855, -13.628, 21.832)	DS3_3RM2_548	31	520
3rm2	A	3.4.21.5	decoy_physicochemical	(15.855, -13.628, 21.832)	DS3_3RM2_431	31	520
3rm2	A	3.4.21.5	decoy_physicochemical	(15.855, -13.628, 21.832)	DS3_3RM2_323	31	520
3rm2	A	3.4.21.5	decoy_physicochemical	(15.855, -13.628, 21.832)	DS3_3RM2_412	31	520
3rm2	A	3.4.21.5	decoy_physicochemical	(15.855, -13.628, 21.832)	DS3_3RM2_521	31	520
3rm2	A	3.4.21.5	decoy_physicochemical	(15.855, -13.628, 21.832)	DS3_3RM2_303	31	520
3rm2	A	3.4.21.5	decoy_physicochemical	(15.855, -13.628, 21.832)	DS3_3RM2_419	31	520
3rm2	A	3.4.21.5	decoy_physicochemical	(15.855, -13.628, 21.832)	DS3_3RM2_233	31	520
3rm2	A	3.4.21.5	decoy_physicochemical	(15.855, -13.628, 21.832)	DS3_3RM2_549	31	520
3rm2	A	3.4.21.5	decoy_shape	(15.855, -13.628, 21.832)	DS4_3RM2_154	31	520
3rm2	A	3.4.21.5	decoy_shape	(15.855, -13.628, 21.832)	DS4_3RM2_229	31	520
3rm2	A	3.4.21.5	decoy_shape	(15.855, -13.628, 21.832)	DS4_3RM2_507	31	520
3rm2	A	3.4.21.5	decoy_shape	(15.855, -13.628, 21.832)	DS4_3RM2_245	31	520
3rm2	A	3.4.21.5	decoy_shape	(15.855, -13.628, 21.832)	DS4_3RM2_441	31	520
3rm2	A	3.4.21.5	decoy_shape	(15.855, -13.628, 21.832)	DS4_3RM2_136	31	520
3rm2	A	3.4.21.5	decoy_shape	(15.855, -13.628, 21.832)	DS4_3RM2_110	31	520
3rm2	A	3.4.21.5	decoy_shape	(15.855, -13.628, 21.832)	DS4_3RM2_156	31	520
3rm2	A	3.4.21.5	decoy_shape	(15.855, -13.628, 21.832)	DS4_3RM2_357	31	520
3rm2	A	3.4.21.5	decoy_shape	(15.855, -13.628, 21.832)	DS4_3RM2_559	31	520
3rm2	A	3.4.21.5	decoy_shape	(15.855, -13.628, 21.832)	DS4_3RM2_516	31	520
3rm2	A	3.4.21.5	decoy_shape	(15.855, -13.628, 21.832)	DS4_3RM2_418	31	520
3rm2	A	3.4.21.5	decoy_shape	(15.855, -13.628, 21.832)	DS4_3RM2_339	31	520
3rm2	A	3.4.21.5	decoy_shape	(15.855, -13.628, 21.832)	DS4_3RM2_350	31	520
3rm2	A	3.4.21.5	decoy_shape	(15.855, -13.628, 21.832)	DS4_3RM2_251	31	520
3rm2	A	3.4.21.5	decoy_shape	(15.855, -13.628, 21.832)	DS4_3RM2_227	31	520
3rm2	A	3.4.21.5	decoy_shape	(15.855, -13.628, 21.832)	DS4_3RM2_125	31	520
3rm2	A	3.4.21.5	decoy_shape	(15.855, -13.628, 21.832)	DS4_3RM2_551	31	520
3rm2	A	3.4.21.5	decoy_shape	(15.855, -13.628, 21.832)	DS4_3RM2_342	31	520
3rm2	A	3.4.21.5	decoy_shape	(15.855, -13.628, 21.832)	DS4_3RM2_109	31	520
3rm2	A	3.4.21.5	decoy_shape	(15.855, -13.628, 21.832)	DS4_3RM2_210	31	520
3rm2	A	3.4.21.5	decoy_shape	(15.855, -13.628, 21.832)	DS4_3RM2_305	31	520
3rm2	A	3.4.21.5	decoy_shape	(15.855, -13.628, 21.832)	DS4_3RM2_540	31	520
3rm2	A	3.4.21.5	decoy_shape	(15.855, -13.628, 21.832)	DS4_3RM2_325	31	520
3rm2	A	3.4.21.5	decoy_shape	(15.855, -13.628, 21.832)	DS4_3RM2_509	31	520
3rm2	A	3.4.21.5	decoy_shape	(15.855, -13.628, 21.832)	DS4_3RM2_148	31	520
3rm2	A	3.4.21.5	decoy_shape	(15.855, -13.628, 21.832)	DS4_3RM2_159	31	520
3rm2	A	3.4.21.5	decoy_shape	(15.855, -13.628, 21.832)	DS4_3RM2_142	31	520
3rm2	A	3.4.21.5	decoy_shape	(15.855, -13.628, 21.832)	DS4_3RM2_554	31	520
3rm2	A	3.4.21.5	decoy_shape	(15.855, -13.628, 21.832)	DS4_3RM2_158	31	520
3rm2	A	3.4.21.5	decoy_shape	(15.855, -13.628, 21.832)	DS4_3RM2_248	31	520
3rm2	A	3.4.21.5	decoy_shape	(15.855, -13.628, 21.832)	DS4_3RM2_135	31	520
3rm2	A	3.4.21.5	decoy_shape	(15.855, -13.628, 21.832)	DS4_3RM2_452	31	520
3rm2	A	3.4.21.5	decoy_shape	(15.855, -13.628, 21.832)	DS4_3RM2_132	31	520
3rm2	A	3.4.21.5	decoy_shape	(15.855, -13.628, 21.832)	DS4_3RM2_545	31	520
3rm2	A	3.4.21.5	decoy_shape	(15.855, -13.628, 21.832)	DS4_3RM2_348	31	520
3rm2	A	3.4.21.5	decoy_shape	(15.855, -13.628, 21.832)	DS4_3RM2_511	31	520
3rm2	A	3.4.21.5	decoy_shape	(15.855, -13.628, 21.832)	DS4_3RM2_222	31	520
3rm2	A	3.4.21.5	decoy_shape	(15.855, -13.628, 21.832)	DS4_3RM2_340	31	520
3rm2	A	3.4.21.5	decoy_shape	(15.855, -13.628, 21.832)	DS4_3RM2_321	31	520
3rm2	A	3.4.21.5	decoy_shape	(15.855, -13.628, 21.832)	DS4_3RM2_527	31	520
3rm2	A	3.4.21.5	decoy_shape	(15.855, -13.628, 21.832)	DS4_3RM2_256	31	520
3rm2	A	3.4.21.5	decoy_shape	(15.855, -13.628, 21.832)	DS4_3RM2_134	31	520
3rm2	A	3.4.21.5	decoy_shape	(15.855, -13.628, 21.832)	DS4_3RM2_127	31	520
3rm2	A	3.4.21.5	decoy_shape	(15.855, -13.628, 21.832)	DS4_3RM2_401	31	520
3rm2	A	3.4.21.5	decoy_shape	(15.855, -13.628, 21.832)	DS4_3RM2_152	31	520
3rm2	A	3.4.21.5	decoy_shape	(15.855, -13.628, 21.832)	DS4_3RM2_301	31	520
3rm2	A	3.4.21.5	decoy_shape	(15.855, -13.628, 21.832)	DS4_3RM2_246	31	520
3rm2	A	3.4.21.5	decoy_shape	(15.855, -13.628, 21.832)	DS4_3RM2_244	31	520
3rm2	A	3.4.21.5	decoy_shape	(15.855, -13.628, 21.832)	DS4_3RM2_306	31	520
3rm2	A	3.4.21.5	decoy_shape	(15.855, -13.628, 21.832)	DS4_3RM2_548	31	520
3rm2	A	3.4.21.5	decoy_shape	(15.855, -13.628, 21.832)	DS4_3RM2_431	31	520
3rm2	A	3.4.21.5	decoy_shape	(15.855, -13.628, 21.832)	DS4_3RM2_323	31	520
3rm2	A	3.4.21.5	decoy_shape	(15.855, -13.628, 21.832)	DS4_3RM2_412	31	520
3rm2	A	3.4.21.5	decoy_shape	(15.855, -13.628, 21.832)	DS4_3RM2_521	31	520
3rm2	A	3.4.21.5	decoy_shape	(15.855, -13.628, 21.832)	DS4_3RM2_303	31	520
3rm2	A	3.4.21.5	decoy_shape	(15.855, -13.628, 21.832)	DS4_3RM2_419	31	520
3rm2	A	3.4.21.5	decoy_shape	(15.855, -13.628, 21.832)	DS4_3RM2_233	31	520
3rm2	A	3.4.21.5	decoy_shape	(15.855, -13.628, 21.832)	DS4_3RM2_549	31	520
3rm2	A	3.4.21.5	decoy_shape	(15.855, -13.628, 21.832)	DS4_3RM2_113	31	520
3rm2	A	3.4.21.5	decoy_shape	(15.855, -13.628, 21.832)	DS4_3RM2_231	31	520
3rm2	A	3.4.21.5	decoy_shape	(15.855, -13.628, 21.832)	DS4_3RM2_111	31	520
3rm2	A	3.4.21.5	decoy_shape	(15.855, -13.628, 21.832)	DS4_3RM2_355	31	520
3rm2	A	3.4.21.5	decoy_shape	(15.855, -13.628, 21.832)	DS4_3RM2_440	31	520
3rm2	A	3.4.21.5	decoy_shape	(15.855, -13.628, 21.832)	DS4_3RM2_432	31	520
3rm2	A	3.4.21.5	decoy_shape	(15.855, -13.628, 21.832)	DS4_3RM2_408	31	520
3rm2	A	3.4.21.5	decoy_shape	(15.855, -13.628, 21.832)	DS4_3RM2_241	31	520
3rm2	A	3.4.21.5	decoy_shape	(15.855, -13.628, 21.832)	DS4_3RM2_322	31	520
3rm2	A	3.4.21.5	decoy_shape	(15.855, -13.628, 21.832)	DS4_3RM2_501	31	520
3rm2	A	3.4.21.5	decoy_shape	(15.855, -13.628, 21.832)	DS4_3RM2_206	31	520
3rm2	A	3.4.21.5	decoy_shape	(15.855, -13.628, 21.832)	DS4_3RM2_143	31	520
3rm2	A	3.4.21.5	decoy_shape	(15.855, -13.628, 21.832)	DS4_3RM2_459	31	520
3rm2	A	3.4.21.5	decoy_shape	(15.855, -13.628, 21.832)	DS4_3RM2_425	31	520
3rm2	A	3.4.21.5	decoy_shape	(15.855, -13.628, 21.832)	DS4_3RM2_150	31	520
[truncated: 1,991 more rows]
