# Supplementary material for: TopEC: prediction of Enzyme Commission classes by 3D graph neural networks and localized 3D protein descriptor
Source: Nat Commun. 2025 Mar 20;16:2737. doi: 10.1038/s41467-025-57324-5 (PMC11923149; doi:10.1038/s41467-025-57324-5)
Supplement: Supplementary file 7 — Source data [file 41467_2025_57324_MOESM7_ESM.zip]

Archive with 2 entries (1 files):
- TopEC/
- TopEC/source_data.zip
